# Supplementary material for: Thirty years of research on traumatic brain injury rehabilitation: a bibliometric study
Source: Front Neurol. 2023 May 15;14:1170731. doi: 10.3389/fneur.2023.1170731 (PMC10225562; doi:10.3389/fneur.2023.1170731)
Supplement: Supplementary file 1 [file Data_Sheet_1.XLSX]

## Sheet: Sheet1
Year	Full author name	Author keywords	Clean Keywords	Journals	Institutions	Title	Countries/regions	Keywords Plus	Author's abbreviation	WOS category	Scientific categoy	Cited frequency of WOS core set	Abstract
2016	Jimenez, Nathalia;Symons, Rebecca G.;Wang, Jin;Ebel, Beth H.;Vavilala, Monica S.;Buchwald, Dedra;Temkin, Nancy;Jaffe, Kenneth M.;Rivara, Frederick P.	Outcomes;Insurance;Care;Availability;States	Outcome;Usability;Care;Insurance;States	Pediatrics	Univ Washington	Outpatient Rehabilitation For Medicaid-Insured Children Hospitalized With Traumatic Brain Injury	Usa	Outcomes;Insurance;Care;Availability;States	Jimenez, N;Symons, Rg;Wang, J;Ebel, Bh;Vavilala, Ms;Buchwald, D;Temkin, N;Jaffe, Km;Rivara, Fp	Pediatrics	Pediatrics	24	objectives: to describe the prevalence of postdischarge outpatient rehabilitation among medicaid-insured children hospitalized with a traumatic brain injury (tbi) and to identify factors associated with receipt of services. methods: retrospective cohort of children <21 years, hospitalized for a tbi between 2007 and 2012, from a national medicaid claims database. outcome measures were receipt of o…
1997	Zafonte, Rd;Mann, Nr;Millis, Sr;Black, Kl;Wood, Dl;Hammond, F	Glasgow Coma Scale;Severe Head-Injury;Traumatic Brain Injury;Prediction;Disability;Pressure;Recovery	Traumatic Brain Injury (Tbi);Severe Traumatic Brain Injury;Prediction;Glasgow Coma Scale;Stress;Disability;Recovery	Archives Of Physical Medicine And Rehabilitation	Wayne State University	Posttraumatic Amnesia: Its Relation To Functional Outcome	USA	Glasgow Coma Scale;Severe Head-Injury;Traumatic Brain Injury;Prediction;Disability;Pressure;Recovery	Zafonte, Rd;Mann, Nr;Millis, Sr;Black, Kl;Wood, Dl;Hammond, F	Rehabilitation;Sport Sciences	Rehabilitation;Sport Sciences	77	objective: to investigate the relation between duration of posttraumatic amnes patients: two hundred seventy-six patients with traumatic brain injury (tbi) who were admitted to a level i university trauma center and required inpatient rehabilitation. measures: duration of pta was assessed by serial administrations of the galveston orientation amnesia test (goat). functional independence measure (…
2022	Winkler, Sandra L.;Finch, Dezon;Wang, Xinping;Toyinbo, Peter;Marszalek, Jacob;Rakoczy, Chrystyna M.;Rice, Candice E.;Pollard, Kendra;Rhodes, Matthew A.;Eldred, Kia;Llanos, Imelda;Peterson, Michael;Williams, Michael;Zuniga, Esteban;White, Helen;Delikat, Jemy;Ballistrea, Lisa;White, Keith;Cockerham, Glenn C.	Blast	Blast	Optometry And Vision Science	Univ Missouri Kansas City;James A Haley Vet Hosp & Clin Hosp;Va Natl Program Off;Michael E Debakey Va Med Ctr;North Florida South Georgia Vet Hlth Care Syst;Southern Arizona Va Hlth Care Syst;Dod Va Vis Ctr Excellence;Hunter Holmes Mcguire Va Med Ctr;Lexington Va Hlth Care Syst;Va Ophthalmol Serv;Minneapolis Va Hlth Care Syst;Stanford Univ	Veterans With Traumatic Brain Injury-Related Ocular Injury And Vision Dysfunction: Recommendations For Rehabilitation	Usa	Blast	Winkler, Sl;Finch, D;Wang, Xp;Toyinbo, P;Marszalek, J;Rakoczy, Cm;Rice, Ce;Pollard, K;Rhodes, Ma;Eldred, K;Llanos, I;Peterson, M;Williams, M;Zuniga, E;White, H;Delikat, J;Ballistrea, L;White, K;Cockerham, Gc	Ophthalmology	Ophthalmology	1	significance we know the prevalence of traumatic brain injury (tbi)-related vision impairment and ocular injury symptoms. lacking is an understanding of health care utilization to treat these symptoms. utilization knowledge is important to structuring access to treatment, identifying clinical training needs, and providing evidence of the effectiveness of treatment. purpose this article reports re…
2016	Guerriero, E. Niki;Smith, Peter M.;Stergiou-Kita, Mary;Colantonio, Angela	Service Utilization;Health-Care;Gender-Differences;Medical-Care;Epidemiology;Disability;Population;Behavior;Outcomes;Tbi	Traumatic Brain Injury (Tbi);Medical-Care;Outcome;Gender-Differences;Population;Health-Care;Epidemiology;Disability;Behavior;Service Utilization	Plos One	Univ Hlth Network;Inst Work & Hlth;Monash Univ;Univ Toronto	Rehabilitation Utilization Following A Work-Related Traumatic Brain Injury: A Sex-Based Examination Of Workers' Compensation Claims In Victoria, Australia	Canada;Australia	Service Utilization;Health-Care;Gender-Differences;Medical-Care;Epidemiology;Disability;Population;Behavior;Outcomes;Tbi	Guerriero, En;Smith, Pm;Stergiou-Kita, M;Colantonio, A	Multidisciplinary Sciences	Science & Technology - Other Topics	7	objectives to report on and examine differences in the use of four types of rehabilitation services (occupational therapy, physiotherapy, psychology, and speech therapy) by men and women following a work-related traumatic brain injury in victoria, australia; and to examine the importance of demographic, need, work-related and geographic factors in explaining these differences. methods a retrospec…
1995	Olver, Jh	Missing field	Missing field	Current Opinion In Neurology	Bethesda Hosp;Univ Melbourne	Brain Injury: The Need To Assess Outcome	Australia	Missing field	Olver, Jh	Clinical Neurology;Neurosciences	Neurosciences & Neurology	12	after traumatic brain injury, outcome measures can be used to monitor the effectiveness of preventative programmes and of therapy in acute management and rehabilitation. early prediction of outcome can help with the planning of intervention in terms of cost and improving function. outcome studies have determined that problems with psychosocial adjustment and quality of life are the most important…
1994	Childers, Mk;Rupright, J;Smith, Dw	Neuroleptic Malignant Syndrome;Dantrolene;Dopamine;Fever;Mechanism	Dopamine;Dantrolene;Mechanism;Neuroleptic Malignant Syndrome;Fever	Brain Injury	University Hospital and Clinics	Posttraumatic Hyperthermia In Acute Brain Injury Rehabilitation	USA	Neuroleptic Malignant Syndrome;Dantrolene;Dopamine;Fever;Mechanism	Childers, Mk;Rupright, J;Smith, Dw	Neurosciences;Rehabilitation	Neurosciences & Neurology;Rehabilitation	25	fever frequently presents during recovery from traumatic brain injury (tbi). elevated body temperature may result from ensuing infection, thrombophlebitis, drug reaction, or a defect in the central thermoregulatory system such as seen in post-traumatic hyperthermia (pth). typically, the diagnosis of pth follows only after thorough investigation. literature supports the theory that the febrile tbi…
2010	Cox, Daniel J.;Davis, Margaret;Singh, Harsimran;Barbour, Brent;Nidiffer, F. Don;Trude, Tina;Mourant, Ronald;Moncrief, Rick	Acustimulation;Ondansetron	Ondansetron;Acustimulation	Military Medicine	Univ Virginia Hlth Syst;Mbfarr Llc;Northeastern Univ;Virginia Neurocare	Driving Rehabilitation For Military Personnel Recovering From Traumatic Brain Injury Using Virtual Reality Driving Simulation: A Feasibility Study	Usa	Acustimulation;Ondansetron	Cox, Dj;Davis, M;Singh, H;Barbour, B;Nidiffer, Fd;Trude, T;Mourant, R;Moncrief, R	Medicine, General & Internal	General & Internal Medicine	39	objective: to investigate the feasibility of virtual reality drying simulation rehabilitation training (vrdsrt) with military personnel recovering from traumatic brain injury (tbi). methods: eleven men with tbi were randomly assigned as controls (n = 5) receiving residential rehabilitation only or the vrdsrt group (n = 6) receiving residential rehabilitation and vrdsrt. all subjects underwent pre…
2006	Cruise, Cathy M.;Sasson, Nicole;Lee, Mathew H. M.	Brain-Injury;Frail;Falls;Hip;Inpatient;Exercise;Program;Stroke;Trial;Risk	Trial;Risk;Brain Injuries;Falls;Hip;Program;Inpatients;Exercise;Stroke;Frail	Clinics In Geriatric Medicine	Northport Vet Affairs Med Ctr;Nyu;New York Harbor Healthcare Syst	Rehabilitation Outcomes In The Older Adult	Usa	Brain-Injury;Frail;Falls;Hip;Inpatient;Exercise;Program;Stroke;Trial;Risk	Cruise, Cm;Sasson, N;Lee, Mhm	Geriatrics & Gerontology	Geriatrics & Gerontology	13	numerous studies support the use of rehabilitative interventions in the older adult. given the many fiscal challenges in health care today, it is of utmost importance that funding for rehabilitation result in fruitful outcomes. specific rehabilitative interventions have been found to be very effective in the elderly and can be demonstrated through numerous studies. outcomes for conditions includi…
2002	Port, A;Willmott, C;Charlton, J	Severe Head-Injury;Close Relatives;Deficits;Memory;Questionnaire;Complaints;Adults	Complaints;Severe Traumatic Brain Injury;Deficits;Questionnaire;Memory;Adults;Close Relatives	Brain Injury	Deakin Univ;Epworth Med Fdn;Monash Univ	Self-Awareness Following Traumatic Brain Injury And Implications For Rehabilitation	Australia	Severe Head-Injury;Close Relatives;Deficits;Memory;Questionnaire;Complaints;Adults	Port, A;Willmott, C;Charlton, J	Neurosciences;Rehabilitation	Neurosciences & Neurology;Rehabilitation	80	primary objective: many studies investigating self-awareness following traumatic brain injury (tbi) have been conducted more than 2 years post-injury, thereby providing limited information regarding the implications of insight for rehabilitation. the present study aimed to investigate awareness of deficits in a group of patients who were less than 2 years post-injury and still involved in rehabil…
2018	Li, W.;Wang, X.;Wei, X.;Wang, M.	Traumatic Brain-Injury;Status Epilepticus;Seizures;Rehabilitation;Biomarkers;Marker	Traumatic Brain Injury (Tbi);Marker;Rehabilitation;Status Epilepticus;Biomarkers;Seizures	American Journal Of Neuroradiology	Shanghai Jiao Tong Univ;Kashgar Prefecture Second Peoples Hosp	Use Of Diffusional Kurtosis Imaging And Dynamic Contrast-Enhanced Mr Imaging To Predict Posttraumatic Epilepsy In Rabbits	Peoples R China	Traumatic Brain-Injury;Status Epilepticus;Seizures;Rehabilitation;Biomarkers;Marker	Li, W;Wang, X;Wei, X;Wang, M	Clinical Neurology;Neuroimaging;Radiology, Nuclear Medicine & Medical Imaging	Neurosciences & Neurology;Radiology, Nuclear Medicine & Medical Imaging	2	background and purpose: finding a reliable biomarker to thoroughly assess the brain structure changes in posttraumatic epilepsy is of great importance. our aim was to explore the value of diffusional kurtosis imaging combined with dynamic contrast-enhanced mr imaging in the evaluation of posttraumatic epilepsy. materials and methods: a modified weight-drop device was used to induce traumatic brai…
1996	Olver, Jh;Ponsford, Jl;Curran, Ca	Head-Injury	Brain Injuries	Brain Injury	Bethesda Hosp	Outcome Following Traumatic Brain Injury: A Comparison Between 2 And 5 Years After Injury	Australia	Head-Injury	Olver, Jh;Ponsford, Jl;Curran, Ca	Neurosciences;Rehabilitation	Neurosciences & Neurology;Rehabilitation	373	this study examined long-term outcome in traumatically brain-injured individuals following discharge from a comprehensive rehabilitation programme. of 254 traumatic brain injury (tbi) patients reviewed at 2 years, 103 have been followed up at 5 years using a structured interview format detailing neurological symptoms, mobility, independence in adl, productivity status, relationship issues, commun…
2019	Klyce, Daniel W.;Stromberg, Katharine A.;Walker, William C.;Sima, Adam P.;Hoffman, Jeanne M.;Graham, Kristin M.;Agyemang, Amma A.;Marwitz, Jennifer H.	Working-Age Individuals;Cognitive Recovery;Impairment;Validity;Therapy	Treatment;Cognitive Recovery;Working-Age Individuals;Validity;Impairment	Archives Of Physical Medicine And Rehabilitation	Univ Washington;Virginia Commonwealth Univ	Depression As A Predictor Of Long-Term Employment Outcomes Among Individuals With Moderate-To-Severe Traumatic Brain Injury	Usa	Working-Age Individuals;Cognitive Recovery;Impairment;Validity;Therapy	Klyce, Dw;Stromberg, Ka;Walker, Wc;Sima, Ap;Hoffman, Jm;Graham, Km;Agyemang, Aa;Marwitz, Jh	Rehabilitation;Sport Sciences	Rehabilitation;Sport Sciences	3	objective: to examine the predictive ability of depression when considering long-term employment outcomes for individuals with moderate-to-severe traumatic brain injury (tbi) after controlling for key preinjury and injury-related variables. design: secondary data analysis. setting: community follow-up after discharge from an inpatient rehabilitation center. participants: individuals between 18 an…
2022	Winkler, Sandra L.;Marszalek, Jacob;Wang, Xinping;Finch, Dezon;Rakoczy, Chrystyna;Delikat, Jemy;Kelleher, Valerie;Williams, Michael;Zuniga, Esteban;Rice, Candice;Pollard, Kendra;Cockerham, Glenn	Missing field	Missing field	Optometry And Vision Science	Vha Ophthalmol Serv;North Florida South Georgia Vet Hlth Care Syst;Univ Missouri;Minneapolis Va Healthcare Syst;James A Haley Va Hosp;Lexington Va Hlth Care Syst;Va Natl Program Off;Stanford Univ	Veterans With Traumatic Brain Injury-Related Ocular Injury And Vision Dysfunction: Vision Rehabilitation Utilization	Usa	Missing field	Winkler, Sl;Marszalek, J;Wang, Xp;Finch, D;Rakoczy, C;Delikat, J;Kelleher, V;Williams, M;Zuniga, E;Rice, C;Pollard, K;Cockerham, G	Ophthalmology	Ophthalmology	1	significance visual dysfunction is frequently associated with traumatic brain injury (tbi). although evidence regarding the prevalence of symptoms of this population has been published, little is known about health care utilization. a retrospective review of the data derived from the department of veterans affairs (va)-mandated "traumatic brain injury specific ocular health and visual functioning…
1998	Zuhosky, Jp;Dugan, Sa;Young, Jl;Bode, Rk;Kelly, Jp	Anterior Cruciate Ligament;Medial Collateral Ligament;Non-Operative Treatment;Deficient Knee;Follow-Up;Functional Disability;Combined Ruptures;Tears;Muscles;Reconstruction	Medial Collateral Ligament;Non-Operative Treatment;Follow-Up;Deficient Knee;Anterior Cruciate Ligament;Functional Disability;Combined Ruptures;Muscles;Reconstruction;Tears	Archives Of Physical Medicine And Rehabilitation	Northwestern Univ;Rehabil Inst Chicago	A Retrospective Review Of The Incidence And Rehabilitation Outcome Of Concomitant Traumatic Brain Injury And Ligamentous Knee Injury	Usa	Anterior Cruciate Ligament;Medial Collateral Ligament;Non-Operative Treatment;Deficient Knee;Follow-Up;Functional Disability;Combined Ruptures;Tears;Muscles;Reconstruction	Zuhosky, Jp;Dugan, Sa;Young, Jl;Bode, Rk;Kelly, Jp	Rehabilitation;Sport Sciences	Rehabilitation;Sport Sciences	1	objectives: to estimate the incidence of ligamentous knee injuries in patients with traumatic brain injury (tbi) involved in pedestrian versus motor vehicle collisions (pvmvc), to identify associated risk factors, and to compare rehabilitation outcomes and costs in tbi patients with and without ligamentous knee injury. design: retrospective, case control. setting: an academic rehabilitation hospi…
2010	Scheid, Rainer;Von Cramon, D. Yves	Diffuse Axonal Injury;Blunt Head-Injury;Focal Lesions;Posttraumatic Seizures;Risk-Factors;Epilepsy;Sequelae;Adults;Mri;Rehabilitation	Focal Lesions;Posttraumatic Seizures;Mri;Sequelae;Rehabilitation;Diffuse Axonal Injury;Blunt Head-Injury;Risk-Factors;Epilepsy;Adults	Deutsches Arzteblatt International	Univ Klinikum;Max Planck Inst Kognit & Neurowissensch;Max Planck Inst Neurol Res	Clinical Findings In The Chronic Phase Of Traumatic Brain Injury	Germany	Diffuse Axonal Injury;Blunt Head-Injury;Focal Lesions;Posttraumatic Seizures;Risk-Factors;Epilepsy;Sequelae;Adults;Mri;Rehabilitation	Scheid, R;Von Cramon, Dy	Medicine, General & Internal	General & Internal Medicine	27	background: there are many unresolved issues in the diagnosis and treatment of persons with traumatic brain injury (tbi) in its post-acute and chronic phases. this article deals with two problems of clinical importance: (i) the interrelationships between structural brain damage, brain function, and clinical outcome, and (ii) post-traumatic epilepsy. methods: exploratory, retrospective analysis of…
1999	Barnes, Mp	Upper Extremity Spasticity;Severe Head-Injury;Early Intervention;Controlled Trial;Botulinum Toxin;Follow-Up;Relatives;Efficacy	Upper Extremity Spasticity;Severe Traumatic Brain Injury;Relatives;Controlled Trial;Follow-Up;Early Intervention;Botulinum Toxin;Efficacy	British Medical Bulletin	Univ Newcastle Upon Tyne	Rehabilitation After Traumatic Brain Injury	England	Upper Extremity Spasticity;Severe Head-Injury;Early Intervention;Controlled Trial;Botulinum Toxin;Follow-Up;Relatives;Efficacy	Barnes, Mp	Medicine, General & Internal	General & Internal Medicine	47	head injury is a common disabling condition but regrettably facilities for rehabilitation are sparse. there is now increasing evidence of the efficacy of a comprehensive multidisciplinary rehabilitation team compared to natural recovery following brain injury. this chapter outlines some basic concepts of rehabilitation and emphasises the importance of valid and reliable outcome measures. the evid…
2004	Swan, L;Alderman, N	Closed-Head-Injury;Brain-Injury;Oas-Mnr;Behavior;Management;Rehabilitation;Carbamazepine;Version;Scale;Mild	Carbamazepine;Scale;Brain Injuries;Rehabilitation;Oas-Mnr;Mild;Behavior;Closed-Head-Injury;Version;Management	Brain Injury	St Andrews Hosp	Measuring The Relationship Between Overt Aggression And Expectations: A Methodology For Determining Clinical Outcomes	England	Closed-Head-Injury;Brain-Injury;Oas-Mnr;Behavior;Management;Rehabilitation;Carbamazepine;Version;Scale;Mild	Swan, L;Alderman, N	Neurosciences;Rehabilitation	Neurosciences & Neurology;Rehabilitation	13	the presence of aggressive behaviour following traumatic brain injury imposes special challenges within rehabilitation centres. survivors of traumatic brain injury constitute a heterogeneous population amongst whom problems with increased irritability and aggression are characteristic. there is a clear need to determine what treatment approaches might be helpful in reducing aggressive behaviour. …
2003	Tyrer, S;Lievesley, A	Whiplash Injury;Head-Injury;Neck;Antidepressants;Disability;Symptoms;Disorder;Children;Trial	Trial;Neck;Brain Injuries;Disability;Whiplash Injury;Children;Disorder;Antidepressive Agents;Symptoms	Neuropsychological Rehabilitation	Newcastle Univ	Pain Following Traumatic Brain Injury: Assessment And Management	England	Whiplash Injury;Head-Injury;Neck;Antidepressants;Disability;Symptoms;Disorder;Children;Trial	Tyrer, S;Lievesley, A	Neurosciences;Psychology	Neurosciences & Neurology;Psychology	10	traumatic brain injury is frequently associated with painful complaints immediately after injury and subsequently. early assessment of possible painful conditions can be made at the time of physical examination in those who are unable to give a history. non-verbal signs of pain, including withdrawal of a painful limb or body part, irritability or tears should draw the attention of the assessing p…
1995	Vanreekum, R;Bayley, M;Garner, S;Burke, Im;Fawcett, S;Hart, A;Thompson, W	Blunt Head-Injury;Randomized Trials;Relatives;Dementia	Blunt Head-Injury;Dementia;Randomized Clinical Trial;Relatives	Brain Injury	McMaster University	N Of 1 Study - Amantadine For The Amotivational-Syndrome In A Patient With Traumatic Brain Injury	Canada	Blunt Head-Injury;Randomized Trials;Relatives;Dementia	Vanreekum, R;Bayley, M;Garner, S;Burke, Im;Fawcett, S;Hart, A;Thompson, W	Neurosciences;Rehabilitation	Neurosciences & Neurology;Rehabilitation	74	severe amotivation, apathy, and abulia, significantly retard rehabilitation following traumatic brain injury. preliminary, uncontrolled research has suggested possible benefit with amantadine for this behavioural syndrome. this n of 1, double-blind, placebo-controlled study employed amantadine 100 mg three times daily in one such patient. therapists and nurses completed inventories scoring effort…
1997	Cifu, Dx;Keysermarcus, L;Lopez, E;Wehman, P;Kreutzer, Js;Englander, J;High, W	Closed Head-Injury;Behavioral Sequelae;Practical Scale;Rating-Scale;Rehabilitation;Disability;Recovery;Coma	Rating-Scale;Practical Scale;Rehabilitation;Disability;Closed-Head-Injury;Behavioral Sequelae;Coma;Recovery	Archives Of Physical Medicine And Rehabilitation	Univ Puerto Rico;Santa Clara Valley Med Ctr;Baylor Coll Med;Virginia Commonwealth Univ	Acute Predictors Of Successful Return To Work 1 Year After Traumatic Brain Injury: A Multicenter Analysis	Usa	Closed Head-Injury;Behavioral Sequelae;Practical Scale;Rating-Scale;Rehabilitation;Disability;Recovery;Coma	Cifu, Dx;Keysermarcus, L;Lopez, E;Wehman, P;Kreutzer, Js;Englander, J;High, W	Rehabilitation;Sport Sciences	Rehabilitation;Sport Sciences	199	objective: to investigate the influence of acute injury characteristics on subsequent return to work in traumatic brain injury (tbi) patients. design: descriptive statistics were performed in a comparative study of 49 tbi patients who were competitively employed at 1-year follow-up and 83 unemployed patients. independent t tests were then performed to examine the differences between the two group…
2006	Bach, Laura J.;David, Anthony S.	Impaired Awareness;Head-Injury;Behavioral Limitations;Alzheimers-Disease;Rating-Scale;Deficits;Mind;Rehabilitation;Disturbances;Insight	Rating-Scale;Disturbance;Deficits;Brain Injuries;Rehabilitation;Alzheimers-Disease;Behavioral Limitations;Insight;Mind;Impaired Awareness	Neuropsychological Rehabilitation	Maudsley Hosp & Inst Psychiat;Inst Psychiat	Self-Awareness After Acquired And Traumatic Brain Injury	England	Impaired Awareness;Head-Injury;Behavioral Limitations;Alzheimers-Disease;Rating-Scale;Deficits;Mind;Rehabilitation;Disturbances;Insight	Bach, Lj;David, As	Neurosciences;Psychology	Neurosciences & Neurology;Psychology	92	self-awareness deficits are common after acquired and (traumatic) brain injury (abi), particularly in social behaviour, yet the underlying cognitive and neuroanatomical structures supporting social self-awareness are not fully understood. this paper reviews the current literature on prevalence, type and severity of self-awareness deficits in abi. neuropsychological and neuroanatomical models are …
2003	Khan, F;Baguley, Ij;Cameron, Id	Community	Community	Medical Journal Of Australia	Westmead Hosp;Univ Melbourne;Univ Sydney	4: Rehabilitation After Traumatic Brain Injury	Australia	Community	Khan, F;Baguley, Ij;Cameron, Id	Medicine, General & Internal	General & Internal Medicine	229	traumatic brain injury (tbi) commonly affects younger people and causes life-long impairments in physical, cognitive, behavioural and social function. the cognitive, behavioural and personality deficits are usually more disabling than the residual physical deficits. recovery from tbi can continue for at least 5 years after injury. rehabilitation is effective using an interdisciplinary approach, a…
2004	Harradine, Pg;Winstanley, Jb;Tate, R;Cameron, Id;Baguley, Ij;Harris, Rd	Scale	Scale	Medical Journal Of Australia	Tamworth Base Hosp;Westmead Hosp;Univ Sydney	Severe Traumatic Brain Injury In New South Wales: Comparable Outcomes For Rural And Urban Residents	Australia	Scale	Harradine, Pg;Winstanley, Jb;Tate, R;Cameron, Id;Baguley, Ij;Harris, Rd	Medicine, General & Internal	General & Internal Medicine	44	objective: to compare differences in functional outcomes between urban and rural patients with traumatic brain injury (tbi). design: a longitudinal, prospective, multicentre study of a 2-year cohort from the brain injury rehabilitation program (birp) for new south wales, with follow-up at 18 months after injury. participants: 198 patients (147 urban, 51 rural) with severe tbi from the 11 particip…
1997	Corrigan, Jd;Smithknapp, K;Granger, Cv	Assessment Scales;Head-Injury	Assessment Scales;Brain Injuries	Archives Of Physical Medicine And Rehabilitation	Med Coll Ohio;Suny Buffalo;Ohio State Univ	Validity Of The Functional Independence Measure For Persons With Traumatic Brain Injury	Usa	Assessment Scales;Head-Injury	Corrigan, Jd;Smithknapp, K;Granger, Cv	Rehabilitation;Sport Sciences	Rehabilitation;Sport Sciences	141	objective: replicate and extend studies of the construct validity of the functional independence measure (flm) for persons with traumatic brain injury (tbi). design: a cross-sectional study of admissions to acute rehabilitation evaluated 6 months to 5 years after discharge. setting: an inpatient brain injury rehabilitation unit in a large, academic medical center. subjects: ninety-five patients w…
2006	O'Callaghan, Catherine;Powell, Theresa;Oyebode, Jan	Impaired Self-Awareness;Alzheimers-Disease;Head-Injury;Anosognosia;Model;Unawareness;Dysfunction;Narratives;Knowledge;Illness	Model;Unawareness;Dysfunction;Impaired Self-Awareness;Brain Injuries;Alzheimers-Disease;Anosognosia;Narrative;Knowledge;Disorders	Neuropsychological Rehabilitation	Univ Birmingham	An Exploration Of The Experience Of Gaining Awareness Of Deficit In People Who Have Suffered A Traumatic Brain Injury	England	Impaired Self-Awareness;Alzheimers-Disease;Head-Injury;Anosognosia;Model;Unawareness;Dysfunction;Narratives;Knowledge;Illness	O'Callaghan, C;Powell, T;Oyebode, J	Neurosciences;Psychology	Neurosciences & Neurology;Psychology	26	gaining awareness of deficits was explored in 10 people with moderate to severe traumatic brain injury (tbi) using a semi-structured interview and interpretative phenomenological analysis. eight master themes emerged from the transcripts. knowledge of deficits was acquired through personal discovery and the reactions of others, often outside the rehabilitation environment. rehabilitation provided…
1995	Kreutzer, Js;Marwitz, Jh;Witol, Ad	Head-Injury	Brain Injuries	Brain Injury	Virginia Commonwealth Univ	Interrelationships Between Crime, Substance-Abuse, And Aggressive Behaviors Among Persons With Traumatic Brain Injury	Usa	Head-Injury	Kreutzer, Js;Marwitz, Jh;Witol, Ad	Neurosciences;Rehabilitation	Neurosciences & Neurology;Rehabilitation	60	professionals have suggested that aggessiveness, substance abuse, and criminality contribute to poor outcomes after brain injury. there is considerable research regarding post-injury aggressive behaviour, but limited information concerning criminal behaviour and alcohol use patterns. with a sample of 327 patients varying in severity of traumatic brain injury, the present investigation examined al…
1994	Hinnant, Ca	Head-Injury;Angiographic Findings;Arterial Spasm	Arterial Spasm;Brain Injuries;Angiographic Findings	Brain Injury	Childrens Hosp	Thromboembolic Infarcts Occurring After Mild Traumatic Brain Injury In A Pediatric-Patient With Noonans-Syndrome	USA	Head-Injury;Angiographic Findings;Arterial Spasm	Hinnant, Ca	Neurosciences;Rehabilitation	Neurosciences & Neurology;Rehabilitation	1	noonan's syndrome is a genetic concurrence of multiple morphological abnormalities typified by short stature, webbed neck, cardiovascular abnormalities, and characteristic facies. numerous neurological conditions have also been associated with noonan's syndrome, including cerebrovascular pathology. this paper describes the case of a 15-year-old female on our paediatric rehabilitation service who,…
2015	Massey, Sarah;Fisher, Karin;Croker, Anne;Smith, Tony	Comprehensive Model;Rehabilitation;Students;Tbi;Program;Team	Traumatic Brain Injury (Tbi);Students;Team;Comprehensive Model;Rehabilitation;Program	Australian Journal Of Primary Health	Hunter New England Local Hlth Dist;Univ Newcastle	Collaboration Across The Health Care And Education Interface: What Is It Like For Teachers Of Children With Traumatic Brain Injury?	Australia	Comprehensive Model;Rehabilitation;Students;Tbi;Program;Team	Massey, S;Fisher, K;Croker, A;Smith, T	Health Care Sciences & Services;Health Policy & Services;Primary Health Care;Public, Environmental & Occupational Health	Health Care Sciences & Services;General & Internal Medicine;Public, Environmental & Occupational Health	3	for those involved in supporting and educating children with traumatic brain injury, the interface between health care and education is complex. this paper reports the findings of a study exploring how teachers of children with traumatic brain injury experience collaboration with health-care professionals. a phenomenological approach was used to understand teachers' experience of collaboration. s…
2003	Simmond, M;Fleming, J	Closed-Head-Injury;Impaired Awareness;Behavioral Limitations;Rehabilitation;Dysfunction	Dysfunction;Rehabilitation;Behavioral Limitations;Closed-Head-Injury;Impaired Awareness	Brain Injury	Univ Queensland	Reliability Of The Self-Awareness Of Deficits Interview For Adults With Traumatic Brain Injury	Australia	Closed-Head-Injury;Impaired Awareness;Behavioral Limitations;Rehabilitation;Dysfunction	Simmond, M;Fleming, J	Neurosciences;Rehabilitation	Neurosciences & Neurology;Rehabilitation	34	primary objective: this paper investigates the test-re-test reliability of the self-awareness of deficits interview (sadi) for assessing level of self-awareness in clients with traumatic brain injury (tbi). research design: twenty rehabilitation clients with tbi were interviewed using the sadi and re-test interviews were conducted 2-4 weeks later. methods and procedures: two checklists were used …
1998	Semlyen, Jk;Summers, Sj;Barnes, Mp	Functional Independence Measure;Blunt Head-Injury;Relatives	Blunt Head-Injury;Functional Independence Measure;Relatives	Archives Of Physical Medicine And Rehabilitation	Univ Newcastle Upon Tyne	Traumatic Brain Injury: Efficacy Of Multidisciplinary Rehabilitation	England	Functional Independence Measure;Blunt Head-Injury;Relatives	Semlyen, Jk;Summers, Sj;Barnes, Mp	Rehabilitation;Sport Sciences	Rehabilitation;Sport Sciences	70	objective: to establish efficacy of a coordinated multidisciplinary rehabilitation service for severe head injury, provided at hunters moor regional rehabilitation centre. design: a quasi-experimental design to compare treatment effects between two groups. the first group received a coordinated, multidisciplinary regional rehabilitation service; the other, a single discipline approach provided by…
1995	Cope, Dn	Disability Rating-Scale;Closed Head-Injury;Early Intervention;Follow-Up;Recovery;Program	Follow-Up;Early Intervention;Closed-Head-Injury;Recovery;Disability Rating-Scale;Program	Brain Injury	Paradigm Health Corporation	The Effectiveness Of Traumatic Brain Injury Rehabilitation - A Review	USA	Disability Rating-Scale;Closed Head-Injury;Early Intervention;Follow-Up;Recovery;Program	Cope, Dn	Neurosciences;Rehabilitation	Neurosciences & Neurology;Rehabilitation	108	the rehabilitation of traumatic brain injury (tbi) has undergone tremendous development over the past 20 years. a much more aggressive, extended and comprehensive approach is now common and clinically accepted. multiple new forms and sites of treatment are utilized such as cognitive, behavioural, sub-acute and post-acute rehabilitation programmes. while there has been widespread clinical acceptan…
2016	Ciccia, Angela Hein;Lundine, Jennifer P.;Coreno, Alyssa	Inpatient Rehabilitation Care;Cognitive-Communication;Posttraumatic Amnesia;Long-Term;Children;School;Tbi;Intervention;Language;Quality	Traumatic Brain Injury (Tbi);Language;Inpatient Rehabilitation;Intervention;Cognitive-Communication;Children;Long-Term;Post-Traumatic Amnesia;Quality;School	American Journal Of Speech-Language Pathology	Case Western Reserve Univ;Nationwide Childrens Hosp;Ohio State Univ	Referral Patterns As A Contextual Variable In Pediatric Brain Injury: A Retrospective Analysis	Usa	Inpatient Rehabilitation Care;Cognitive-Communication;Posttraumatic Amnesia;Long-Term;Children;School;Tbi;Intervention;Language;Quality	Ciccia, Ah;Lundine, Jp;Coreno, A	Audiology & Speech-Language Pathology;Linguistics;Rehabilitation	Audiology & Speech-Language Pathology;Linguistics;Rehabilitation	6	purpose: access to speech-language pathology (slp) services is a critical variable in the rehabilitation of pediatric brain injury. in this study, we examined patterns of slp referral and factors affecting referral during the acute period following brain injury in 2 large pediatric specialty hospitals. method: in a retrospective, cohort chart review study, data collection focused on referrals mad…
1998	Leahy, Bj;Lam, Cs	Head-Injuries;Rehabilitation;Variables	Variables;Brain Injuries;Rehabilitation	Brain Injury	Illinois Institute of Technology, Institute of Psychology	Neuropsychological Testing And Functional Outcome For Individuals With Traumatic Brain Injury	Usa	Head-Injuries;Rehabilitation;Variables	Leahy, Bj;Lam, Cs	Neurosciences;Rehabilitation	Neurosciences & Neurology;Rehabilitation	23	the relationship between performance on neuropsychological measures and the vocational and independent living functioning of individuals with traumatic brain injury was examined. the wechsler adult intelligence scale-revised (wais-r) iq and stroop color and word test scores differentiated individuals who required no assistance with activities of daily living from those requiring some level of ass…
2004	Formisano, R;Voogt, Rd;Buzzi, Mg;Vinicola, V;Penta, F;Peppe, A;Stanzione, P	Kluver-Bucy-Syndrome;Head-Injury;Acute Predictors;Improvement;Amnesia;Return	Kluver-Bucy-Syndrome;Amnesia;Brain Injuries;Improvement;Acute Predictors;Return	Brain Injury	Univ Roma Tor Vergata;Robert Voogt & Associates;Irccs	Time Interval Of Oral Feeding Recovery As A Prognostic Factor In Severe Traumatic Brain Injury	Italy;Usa	Kluver-Bucy-Syndrome;Head-Injury;Acute Predictors;Improvement;Amnesia;Return	Formisano, R;Voogt, Rd;Buzzi, Mg;Vinicola, V;Penta, F;Peppe, A;Stanzione, P	Neurosciences;Rehabilitation	Neurosciences & Neurology;Rehabilitation	23	primary objectives : to assess the outcome of severe traumatic brain injury at least 1 year after trauma, in relation to some early clinical prognostic factors occurring during coma recovery. research design : retrospective study conducted at the post-coma unit of a rehabilitation hospital. methods and procedures : a total of 43 patients were included. all of the patients sustained severe traumat…
2003	Edwards, Mj;Mcneil, Je;Greenwood, Rj	Missing field	Missing field	Disability And Rehabilitation	Homerton Hosp	Process And Outcome During Early Inpatient Rehabilitation After Brain Injury	England	Missing field	Edwards, Mj;Mcneil, Je;Greenwood, Rj	Rehabilitation	Rehabilitation	19	purpose: to describe aspects of process and outcome during early inpatient rehabilitation of younger adults after single incident brain injury. method: analysis of a database of 290 patients discharged from an inner-city hospital based inpatient unit for younger adults after single incident neurological events, over a 5-year period. results: analysis showed a stable case-mix of patients over the …
2006	Ponsford, J;Harrington, H;Olver, J;Roper, M	Missing field	Missing field	Neuropsychological Rehabilitation	Epworth Med Fdn;Monash Univ;Epworth Hosp Melbourne	Evaluation Of A Community-Based Model Of Rehabilitation Following Traumatic Brain Injury	Australia	Missing field	Ponsford, J;Harrington, H;Olver, J;Roper, M	Neurosciences;Psychology	Neurosciences & Neurology;Psychology	33	in recent years there has been a growing trend towards community-based post-acute rehabilitation for individuals with traumatic brain injury (tbi), as opposed to the traditional centre-based model, based on the premise that these individuals will learn more effectively in settings where they usually have to perform. in the present study, outcomes at two years post-injury in 77 individuals with tb…
2005	Newburn, G;Newburn, D	Methylphenidate Treatment;Head-Injury;Amantadine;Depression;Rehabilitation;Dysfunction;Prevalence;Patient	Prevalence;Dysfunction;Brain Injuries;Amantadine;Rehabilitation;Methylphenidate Treatment;Depression;Patient	Brain Injury	Rotorua Rehabil Clin	Selegiline In The Management Of Apathy Following Traumatic Brain Injury	New Zealand	Methylphenidate Treatment;Head-Injury;Amantadine;Depression;Rehabilitation;Dysfunction;Prevalence;Patient	Newburn, G;Newburn, D	Neurosciences;Rehabilitation	Neurosciences & Neurology;Rehabilitation	27	primary objective: to provide a brief review of apathy following traumatic brain injury (tbi) and describe the use of selegiline in a group of patients with this symptom. main outcome: four patients are described who showed improvement in apathy evaluation scale scores and functional improvement, following the use of selegiline. in each case, selegiline was well tolerated whereas methylphenidate …
1994	Youngson, Ha;Alderman, N	Missing field	Missing field	Brain Injury	St Andrews Hosp	Fear Of Incontinence And Its Effects On A Community-Based Rehabilitation Program After Severe Brain Injury - Successful Remediation Of Escape Behavior Using Behavior-Modification	England	Missing field	Youngson, Ha;Alderman, N	Neurosciences;Rehabilitation	Neurosciences & Neurology;Rehabilitation	16	the presence of continence problems following severe traumatic brain injury may be attributable to either organic or psychological factors. in the case of the latter this in turn may lead to the development of behaviours that result in avoidance of or escape from rehabilitation activities. in this paper, a single case study is described in which verbalized fear of incontinence prevented participa…
2004	O'Neil-Pirozzi, Tm;Kendrick, H;Goldstein, R;Glenn, M	Aids;Remember;People	Remember;Aids;People	Brain Injury	Northeastern Univ;Harvard Univ	Clinician Influences On Use Of Portable Electronic Memory Devices In Traumatic Brain Injury Rehabilitation	Usa	Aids;Remember;People	O'Neil-Pirozzi, Tm;Kendrick, H;Goldstein, R;Glenn, M	Neurosciences;Rehabilitation	Neurosciences & Neurology;Rehabilitation	15	primary objective: to explore the relationship between a group of clinicians' own experience, training and confidence with portable electronic memory devices and their use of the same in traumatic brain injury (tbi) rehabilitation. research design: survey study. methods and procedures: eighty-one tbi clinicians from various disciplines and work settings completed a survey distributed in person or…
2010	Jaffee, Michael;Martin, Elisabeth Moy	Head-Injury;Rehabilitation;Trial	Trial;Brain Injuries;Rehabilitation	Military Medicine	Walter Reed Army Med Ctr	Defense And Veterans Brain Injury Center: Program Overview And Research Initiatives	Usa	Head-Injury;Rehabilitation;Trial	Jaffee, M;Martin, Em	Medicine, General & Internal	General & Internal Medicine	3	for more than 16 years, the defense and veterans brain injury center (at one time known as the defense and veterans head injury program) has served to develop and disseminate clinical guidelines and undertake innovative clinical research initiatives and educational programs to serve active duty personnel, their dependents, and veterans with traumatic brain injury (tbi). through educational initia…
1998	Watanabe, Tk;Black, Kl;Zafonte, Rd;Millis, Sr;Mann, Nr	Closed-Head-Injury;Reality Orientation;Psychogeriatric Patients;Recovery	Psychogeriatric Patients;Closed-Head-Injury;Reality Orientation;Recovery	Brain Injury	Wayne State Univ	Do Calendars Enhance Posttraumatic Temporal Orientation? A Pilot Study	Usa	Closed-Head-Injury;Reality Orientation;Psychogeriatric Patients;Recovery	Watanabe, Tk;Black, Kl;Zafonte, Rd;Millis, Sr;Mann, Nr	Neurosciences;Rehabilitation	Neurosciences & Neurology;Rehabilitation	13	the purpose of this study was to determine the effectiveness of an in-room calendar to correct temporal disorientation in a brain-injured population. thirty consecutive brain injured patients (16 traumatic, 14 non-traumatic) admitted to a brain injury rehabilitation unit were randomly assigned to either a group with in-room calendars (n = 14) or a group without calendars (n = 16). a baseline temp…
1998	Goldberg, G	Persistent Vegetative State	Persistent Vegetative State	Postgraduate Medicine	Mossrehab Hosp;Temple Univ	What Happens After Brain Injury? You May Be Surprised At How Rehabilitation Can Help Your Patient	Usa	Persistent Vegetative State	Goldberg, G	Medicine, General & Internal	General & Internal Medicine	2	traumatic brain injury is one of the leading causes of injury and death among the young in the united states. severity can range from the brief confusion of a football player who has had his "bell rung" to the complete loss of voluntary behavior seen in the vegetative state, in this article, dr goldberg reviews the rehabilitation process used to restore the fullest function possible within the li…
2006	Cicerone, Keith;Levin, Harvey;Malec, James;Stuss, Donald;Whyte, John	Frontal-Lobe;Prefrontal Cortex;Working-Memory;Goal Management;Head-Injury;Deficits;Performance;Disturbance;Attention;Awareness	Disturbance;Prefrontal Cortex;Awareness;Frontal Lobe;Deficits;Brain Injuries;Goal Management;Performance;Attention;Working Memory	Journal Of Cognitive Neuroscience	Baylor Coll Med;Mayo Clin;Moss Rehabil Res Inst;Univ Toronto	Cognitive Rehabilitation Interventions For Executive Function: Moving From Bench To Bedside In Patients With Traumatic Brain Injury	Canada;Usa	Frontal-Lobe;Prefrontal Cortex;Working-Memory;Goal Management;Head-Injury;Deficits;Performance;Disturbance;Attention;Awareness	Cicerone, K;Levin, H;Malec, J;Stuss, D;Whyte, J	Neurosciences;Psychology, Experimental	Neurosciences & Neurology;Psychology	176	executive function mediated by prefrontally driven distributed networks is frequently impaired by traumatic brain injury (tbi) as a result of diffuse axonal injury and focal lesions. in addition to executive cognitive functions such as planning and working memory, the effects of tbi impact social cognition and motivation processes. to encourage application of cognitive neuroscience methods to stu…
2013	Glynn, Nigel;Agha, Amar	Anterior-Pituitary Insufficiency;Head-Injury;Posttraumatic Hypopituitarism;Acute-Phase;Dysfunction;Hyponatremia;Prevalence;Secretion;Hormone	Prevalence;Dysfunction;Brain Injuries;Hormones;Anterior-Pituitary Insufficiency;Acute-Phase;Secretion;Posttraumatic Hypopituitarism;Hyponatremia	Clinical Endocrinology	Rcsi Med Sch;Beaumont Hosp	Which Patient Requires Neuroendocrine Assessment Following Traumatic Brain Injury, When And How?	Ireland	Anterior-Pituitary Insufficiency;Head-Injury;Posttraumatic Hypopituitarism;Acute-Phase;Dysfunction;Hyponatremia;Prevalence;Secretion;Hormone	Glynn, N;Agha, A	Endocrinology & Metabolism	Endocrinology & Metabolism	28	traumatic brain injury (tbi) is an important public health problem, particularly among young adults in industrialized countries. hypopituitarism is a common occurrence among survivors of tbi and may contribute to the associated morbidity seen in the acute and chronic phases following injury. the available data suggest that survivors of moderate to severe tbi should undergo screening for hypopitui…
2018	Langdon, Raquel;Taraman, Sharief	Traumatic Brain-Injury;Cognitive-Behavioral Therapy;Postconcussion Syndrome;Plus Amitriptyline;Acute Concussion;Chronic Migraine;Children;Adolescents;Management	Traumatic Brain Injury (Tbi);Cognitive Behaviour Therapy;Chronic Migraine;Plus Amitriptyline;Postconcussion Syndrome;Acute Concussion;Children;Adolescents;Management	Pediatric Annals	Childrens Hosp Orange Cty;Childrens Natl Hlth Syst;George Washington Univ;Univ Calif Irvine	Posttraumatic Headache	Usa	Traumatic Brain-Injury;Cognitive-Behavioral Therapy;Postconcussion Syndrome;Plus Amitriptyline;Acute Concussion;Chronic Migraine;Children;Adolescents;Management	Langdon, R;Taraman, S	Pediatrics	Pediatrics	12	after sustaining a concussion or mild traumatic brain injury, headaches are one of the most common complaints. the pathophysiologic changes that occur in the setting of injury likely contribute to or cause posttraumatic headaches. posttraumatic headaches often present as migraine or tension-type headaches. unlike pain from other types of injuries, headaches following mild traumatic brain injury a…
2004	Rios, M;Perianez, Ja;Munoz-Cespedes, Jm	Closed-Head-Injury;Card-Sorting-Test;Working-Memory;Reaction-Time;Focused Attention;Prefrontal Cortex;Task-Performance;Frontal Lesions;Deficits;Disorders	Prefrontal Cortex;Deficits;Task Performance;Card-Sorting-Test;Closed-Head-Injury;Focused Attention;Disorders;Reaction-Time;Frontal Lesions;Working Memory	Brain Injury	Univ Complutense;Univ Illes Balears;Beata Maria Ana Hosp;Univ Nacl Educ Distancia	Attentional Control And Slowness Of Information Processing After Severe Traumatic Brain Injury	Spain	Closed-Head-Injury;Card-Sorting-Test;Working-Memory;Reaction-Time;Focused Attention;Prefrontal Cortex;Task-Performance;Frontal Lesions;Deficits;Disorders	Rios, M;Perianez, Ja;Munoz-Cespedes, Jm	Neurosciences;Rehabilitation	Neurosciences & Neurology;Rehabilitation	89	attention is a basic cognitive function and a prerequisite for other cognitive processes and is frequently impaired after traumatic brain injury. in the present study, 29 severe traumatic brain injury patients and 30 control subjects completed a battery of three neuropsychological tests of attention (wcst, tmt, stroop). the aim was to clarify the attentional mechanisms underlying tests performanc…
2004	Sommer, Jl;Witkiewicz, Pm	Spinal-Cord-Injury;Head-Injury	Brain Injuries;Spinal Cord Injury	Brain Injury	Virginia Commonwealth Univ	The Therapeutic Challenges Of Dual Diagnosis: Tbi/Sci	Usa	Spinal-Cord-Injury;Head-Injury	Sommer, Jl;Witkiewicz, Pm	Neurosciences;Rehabilitation	Neurosciences & Neurology;Rehabilitation	25	rehabilitation centres provide therapeutic intervention to both patients with traumatic brain injury (tbi) and spinal cord injury (sci). patients with a dual diagnosis of tbi and sci present a challenge to the rehabilitation professional. previous studies indicate an incidence of concomitant tbi and sci to be between 24-59%. many research articles discuss how a diagnosis of tbi is often missed du…
2019	Brown, Jessica;O'Brien, Katy;Knollman-Porter, Kelly;Wallace, Tracey	Incog Recommendations;Pediatric Concussion;Management;Knowledge;Adults;Rehabilitation;Adolescents;Confidence;Execution;Students	Pediatric Concussion;Execution;Students;Incog Recommendations;Rehabilitation;Adolescents;Knowledge;Adults;Confidence;Management	American Journal Of Speech-Language Pathology	Shepherd Ctr;Univ Georgia;Miami Univ;Univ Arizona	The Speech-Language Pathologists' Role In Mild Traumatic Brain Injury For Middle And High School-Age Children: Viewpoints On Guidelines From The Centers For Disease Control And Prevention	Usa	Incog Recommendations;Pediatric Concussion;Management;Knowledge;Adults;Rehabilitation;Adolescents;Confidence;Execution;Students	Brown, J;O'Brien, K;Knollman-Porter, K;Wallace, T	Audiology & Speech-Language Pathology;Linguistics;Rehabilitation	Audiology & Speech-Language Pathology;Linguistics;Rehabilitation	18	purpose: the centers for disease control and prevention (cdc) recently released guidelines for rehabilitation professionals regarding the care of children with mild traumatic brain injury (mtbi). given that mtbi impacts millions of children each year and can be particularly detrimental to children in middle and high school age groups, access to universal recommendations for management of postinju…
2005	Stewart, B;Brennan, Dm	Traumatic Brain-Injury	Traumatic Brain Injury (Tbi)	Journal Of Neuropsychiatry And Clinical Neurosciences	Mater Hosp	Auditory Hallucinations After Right Temporal Gyri Resection	North Ireland	Traumatic Brain-Injury	Stewart, B;Brennan, Dm	Clinical Neurology;Neurosciences;Psychiatry	Neurosciences & Neurology;Psychiatry	8	the authors present a case study on the development of auditory hallucinations secondary to right temporal lobe damage. surgical resection in the study patient was of the right superficial middle and inferior temporal gyri. carbamazepine at a dosage of 800 mg daily was the most effective medication used. a multidisciplinary approach involving the neurosurgeon, psychiatrist, family, and rehabilita…
2000	Brown, M;Gordon, Wa;Haddad, L	Spinal-Cord Injury;Of-Life;Rehabilitation Outcomes;Satisfaction;Disablement;Community;Handicap	Disablement;Community;Spinal Cord Injury;Satisfaction;Handicap;Of-Life;Rehabilitation Outcome	Brain Injury	Cuny Mt Sinai Sch Med	Models For Predicting Subjective Quality Of Life In Individuals With Traumatic Brain Injury	Usa	Spinal-Cord Injury;Of-Life;Rehabilitation Outcomes;Satisfaction;Disablement;Community;Handicap	Brown, M;Gordon, Wa;Haddad, L	Neurosciences;Rehabilitation	Neurosciences & Neurology;Rehabilitation	43	the objective of this study was to compare the utility of icidh-based models and needs-based models for predicting subjective quality of life in individuals with traumatic brain injury (tbi). using an existing data base of individuals with tbi living in the community, seven predictive models were tested using multiple regression analyses. in comparing adjusted r-2 associated with each of seven mo…
1997	Lai, Jm;Yablon, Sa;Ivanhoe, Cb	Deep-Vein Thrombosis;Pulmonary-Embolism	Pulmonary-Embolism;Deep Venous Thrombosis	Brain Injury	Baylor Coll Med;Inst Rehabil & Res	Incidence And Sequelae Of Symptomatic Venous Thromboembolic Disease Among Patients With Traumatic Brain Injury	Usa	Deep-Vein Thrombosis;Pulmonary-Embolism	Lai, Jm;Yablon, Sa;Ivanhoe, Cb	Neurosciences;Rehabilitation	Neurosciences & Neurology;Rehabilitation	8	venous thromboembolism (vte) is a potentially life-threatening complication among patients with traumatic brain injury (tbi). however, few reports describe the incidence of this important disease. we reviewed the incidence of symptomatic vte among 124 consecutive admissions with tbi to a free-standing rehabilitation hospital over an 18-month period. four patients manifested evidence of vte within…
1997	Heinemann, Aw;Kirk, P;Hastie, Ba;Semik, P;Hamilton, Bb;Linacre, Jm;Wright, Bd;Granger, C	Functional Independence Measure;Classification-System;Life Satisfaction;Assessment Scales;Follow-Up;Impairment;Handicap;Head;Stroke	Assessment Scales;Life Satisfaction;Head;Follow-Up;Functional Independence Measure;Handicap;Impairment;Stroke;Classification-System	Archives Of Physical Medicine And Rehabilitation	Northwestern Univ;Univ Chicago;Vet Affairs Med Ctr;Suny Buffalo	Relationships Between Disability Measures And Nursing Effort During Medical Rehabilitation For Patients With Traumatic Brain And Spinal Cord Injury	Usa	Functional Independence Measure;Classification-System;Life Satisfaction;Assessment Scales;Follow-Up;Impairment;Handicap;Head;Stroke	Heinemann, Aw;Kirk, P;Hastie, Ba;Semik, P;Hamilton, Bb;Linacre, Jm;Wright, Bd;Granger, C	Rehabilitation;Sport Sciences	Rehabilitation;Sport Sciences	56	objective: the increasing use of disability measures requires that the validity of these instruments be adequately demonstrated. this study sought to evaluate the concurrent validity of one disability measure, the functional independence measure (fim(sm)) using minutes of care reported by nursing staff. study design: correlational, cohort design. setting: eight inpatient medical rehabilitation ho…
2001	Kersel, Da;Marsh, Nv;Havill, Jh;Sleigh, Jw	Severe Head-Injury;Recovery;Coma	Severe Traumatic Brain Injury;Coma;Recovery	Brain Injury	Univ Waikato;Waikato Hosp	Neuropsychological Functioning During The Year Following Severe Traumatic Brain Injury	New Zealand	Severe Head-Injury;Recovery;Coma	Kersel, Da;Marsh, Nv;Havill, Jh;Sleigh, Jw	Neurosciences;Rehabilitation	Neurosciences & Neurology;Rehabilitation	87	the neuropsychological functioning of a group of 65 adults with severe traumatic brain injury was assessed at 6 months and 1 year post-injury. the cognitive domains assessed were pre-morbid intellectual level, current level of general intellectual functioning, simple and complex attention, verbal memory, executive functioning, and perceptual functioning. at least 40%, and up to 74%, of the tbi pa…
2017	Donders, Jacobus;Pendery, Adriene	Risk-Factors;Symptom Validity;Form Mmpi-2-Rf;Anxiety;Prevalence;Validation;Predictors;Scales	Prevalence;Predictors;Anxiety;Scales;Symptom Validity;Validation;Risk-Factors;Form Mmpi-2-Rf	Archives Of Physical Medicine And Rehabilitation	Calvin Coll;Mary Free Bed Rehabil Hosp	Clinical Utility Of The Patient Health Questionnaire-9 In The Assessment Of Major Depression After Broad-Spectrum Traumatic Brain Injury	Usa	Risk-Factors;Symptom Validity;Form Mmpi-2-Rf;Anxiety;Prevalence;Validation;Predictors;Scales	Donders, J;Pendery, A	Rehabilitation;Sport Sciences	Rehabilitation;Sport Sciences	17	objective: to determine the predictive validity of the patient health questionnaire-9 (phq-9) when screening for symptoms of depression after traumatic brain injury. design: retrospective analysis of data collected as part of routine clinical outpatient care over a period of 30 months. setting: regional rehabilitation facility. participants: persons (n=137) with mild to severe traumatic brain inj…
2004	Felmingham, Kl;Baguley, Ij;Green, Am	Closed-Head-Injury;Multiple-Sclerosis;Divided Attention;Deficits;Rehabilitation;Flexibility;Validation;Cognition;Recovery;Lesions	Lesions;Divided Attention;Deficits;Cognition;Rehabilitation;Flexibility;Validation;Closed-Head-Injury;Recovery;Multiple Sclerosis	Neuropsychology	Univ New S Wales;Westmead Hosp	Effects Of Diffuse Axonal Injury On Speed Of Information Processing Following Severe Traumatic Brain Injury	Australia	Closed-Head-Injury;Multiple-Sclerosis;Divided Attention;Deficits;Rehabilitation;Flexibility;Validation;Cognition;Recovery;Lesions	Felmingham, Kl;Baguley, Ij;Green, Am	Psychology, Clinical;Neurosciences;Psychology	Psychology;Neurosciences & Neurology	123	to test the hypothesis that slowed information processing in traumatic brain injury is related to diffuse axonal injury (dai), the authors compared 10 patients with predominant dai (diffuse group) and minimal dai (mixed injury group) on the symbol digit modalities test, simple and choice reaction time, trail making tests a and b, and the stroop neuropsychological screening test. the diffuse group…
2003	Sherer, M;Hart, T;Nick, Tg	Behavioral Limitations;Rehabilitation;Disability;Deficits;Recovery;Outcomes	Outcome;Deficits;Rehabilitation;Behavioral Limitations;Disability;Recovery	Brain Injury	Moss Rehabil Res Inst;Thomas Jefferson Univ;Methodist Rehabil Ctr;Univ Mississippi	Measurement Of Impaired Self-Awareness After Traumatic Brain Injury: A Comparison Of The Patient Competency Rating Scale And The Awareness Questionnaire	Usa	Behavioral Limitations;Rehabilitation;Disability;Deficits;Recovery;Outcomes	Sherer, M;Hart, T;Nick, Tg	Neurosciences;Rehabilitation	Neurosciences & Neurology;Rehabilitation	85	primary objective: to compare the patient competency rating scale (pcrs) and the awareness questionnaire (aq) in the measurement of impaired self-awareness (isa) in persons with traumatic brain injury (tbi). research design: prospective cohort of patients seen for inpatient rehabilitation following tbi. procedures: measures of self-awareness were collected at resolution of post-traumatic amnesia …
2003	Stringer, Ay	Traumatic Brain-Injury;Stroke;Epidemiology;Disability;Amnesia	Traumatic Brain Injury (Tbi);Amnesia;Epidemiology;Disability;Stroke	Clinical Neuropsychologist	Emory Univ	Cognitive Rehabilitation Practice Patterns: A Survey Of American Hospital Association Rehabilitation Programs	Usa	Traumatic Brain-Injury;Stroke;Epidemiology;Disability;Amnesia	Stringer, Ay	Psychology, Clinical;Clinical Neurology;Psychology	Psychology;Neurosciences & Neurology	17	results of a survey of cognitive rehabilitation (crt) practice patterns are reported. of 270 programs contacted, 45% responded. most patients were under age 65, had a stroke or brain injury, and underwent individual crt for attention or memory problems while hospitalized. crt typically lasted 1-6 months and cost $130 per session. rehearsal and compensation approaches were employed equally, while …
2007	Bains, Baljinder;Powell, Theresa;Lorenc, Louise	Traumatic Brain-Injury;Perceived Control;Physical-Exercise;Social Support;Self-Efficacy;Motivation;Intention;Disability;Stroke;Model	Traumatic Brain Injury (Tbi);Intention;Model;Social Support;Physical Activity;Self-Efficacy;Motivation;Disability;Perceived Control;Stroke	Neuropsychological Rehabilitation	S Birmingham Pct;Univ Birmingham	An Exploratory Study Of Mental Representations For Rehabilitation Based Upon The Theory Of Planned Behaviour	England	Traumatic Brain-Injury;Perceived Control;Physical-Exercise;Social Support;Self-Efficacy;Motivation;Intention;Disability;Stroke;Model	Bains, B;Powell, T;Lorenc, L	Neurosciences;Psychology	Neurosciences & Neurology;Psychology	11	this study explores whether mental representations based upon the theory of planned behaviour (tpb) can predict engagement in rehabilitation after acquired brain injury (abi). a scale was developed to measure: treatment outcome beliefs, perceived barriers, subjective norm, and control cognitions. other adjustment factors that are often seen as important in predicting engagement, e.g., denial and …
2013	Hayden, Mary Ellen;Plenger, Patrick;Bison, Kier;Kowalske, Karen;Masel, Brent;Qualls, Devin	Environmental Enrichment;Neural Plasticity;Learned Nonuse;Stroke;Experience;Reorganization;Mechanisms;Outcomes;Cortex	Environmental Enrichment;Outcome;Experiences;Reorganization;Cortex;Learned Nonuse;Mechanisms;Neuroplasticity;Stroke	Pm&R	Pate Rehabil;Transit Learning Ctr Galveston;Univ Texas Sw Med Ctr Dallas	Treatment Effect Versus Pretreatment Recovery In Persons With Traumatic Brain Injury: A Study Regarding The Effectiveness Of Postacute Rehabilitation	Usa	Environmental Enrichment;Neural Plasticity;Learned Nonuse;Stroke;Experience;Reorganization;Mechanisms;Outcomes;Cortex	Hayden, Me;Plenger, P;Bison, K;Kowalske, K;Masel, B;Qualls, D	Rehabilitation;Sport Sciences	Rehabilitation;Sport Sciences	11	objective: to evaluate functional improvement following a traumatic brain injury (tbi) after admission to a postacute treatment facility, focusing on the time since injury and analysis of recovery by degree of impairment at admission. design: a retrospective study of patients who received treatment at a postacute rehabilitation facility. setting: postacute rehabilitation for persons with acquired…
2012	Chen, Amy;Bushmeneva, Ksenia;Zagorski, Brandon;Colantonio, Angela;Parsons, Daria;Wodchis, Walter P.	Medical-Care;Epidemiology;Cohort;Health;Outcomes;Mild	Medical-Care;Outcome;Epidemiology;Mild;Health;Cohort	Bmc Neurology	Toronto Rehabil Inst;Inst Clin Evaluat Sci;Univ Toronto	Direct Cost Associated With Acquired Brain Injury In Ontario	Canada	Medical-Care;Epidemiology;Cohort;Health;Outcomes;Mild	Chen, A;Bushmeneva, K;Zagorski, B;Colantonio, A;Parsons, D;Wodchis, Wp	Clinical Neurology	Neurosciences & Neurology	63	background: acquired brain injury (abi) from traumatic and non traumatic causes is a leading cause of disability worldwide yet there is limited research summarizing the health system economic burden associated with abi. the objective of this study was to determine the direct cost of publicly funded health care services from the initial hospitalization to three years post-injury for individuals wi…
2007	Krpan, Katherine M.;Levine, Brian;Stuss, Donald T.;Dawson, Deirdre R.	Human Prefrontal Cortex;Severe Head-Injury;Lesion Location;Decision-Making;Self-Regulation;Schizophrenia;Dissociation;Performance;Strategies;Damage	Severe Traumatic Brain Injury;Self-Regulation;Damage;Dissociation;Decision-Making;Human Prefrontal Cortex;Schizophrenia;Strategies;Performance;Lesion Location	Journal Of Clinical And Experimental Neuropsychology	Univ Toronto	Executive Function And Coping At One-Year Post Traumatic Brain Injury	Canada	Human Prefrontal Cortex;Severe Head-Injury;Lesion Location;Decision-Making;Self-Regulation;Schizophrenia;Dissociation;Performance;Strategies;Damage	Krpan, Km;Levine, B;Stuss, Dt;Dawson, Dr	Psychology, Clinical;Clinical Neurology;Psychology	Psychology;Neurosciences & Neurology	81	the purpose of this study was to examine the relationship between executive function and coping at one-year-post traumatic brain injury (tbi). tbi and matched control groups completed a coping questionnaire and a neuropsychological test series. in the tbi group, better executive performance was related to the use of problem focused coping (considered more adaptive). conversely, lower executive pe…
2022	Liu, Mei;Li, Qun;Bao, Yingcun;Ma, Yumei;Niu, Yanxia;Zhang, Fang	Missing field	Missing field	Journal Of Healthcare Engineering	Lanzhou Univ	Effect Of Low Frequency Repetitive Transcranial Magnetic Stimulation (Rtms) Combined With Hyperbaric Oxygen (Hbo) On Awakening Of Coma Patients With Traumatic Brain Injury	Peoples R China	Missing field	Liu, M;Li, Q;Bao, Yc;Ma, Ym;Niu, Yx;Zhang, F	Health Care Sciences & Services	Health Care Sciences & Services	0	coma caused by craniocerebral injury is a common condition of neurosurgical acute injury. there is no specific method to promote awakening in a clinic. early comprehensive treatment may be helpful to patients. the common methods are hyperbaric oxygen (hbo) and low-frequency repetitive transcranial magnetic stimulation (rtms). however, the application effect and mechanism of rtms combined with hbo…
2002	Seale, Gs;Caroselli, Js;High, Wh;Becker, Cl;Neese, Le;Scheibel, R	Clinical-Significance;Outcome Research;Reliability;Impact	Clinical-Significance;Outcome Research;Impact;Reliability	Brain Injury	Baylor Coll Med;Transit Learning Ctr;Inst Rehabil & Res	Use Of The Community Integration Questionnaire (Ciq) To Characterize Changes In Functioning For Individuals With Traumatic Brain Injury Who Participated In A Post-Acute Rehabilitation Programme	Usa	Clinical-Significance;Outcome Research;Reliability;Impact	Seale, Gs;Caroselli, Js;High, Wh;Becker, Cl;Neese, Le;Scheibel, R	Neurosciences;Rehabilitation	Neurosciences & Neurology;Rehabilitation	42	objective: evaluate changes in community integration for survivors of traumatic brain injury (tbi) who participated in a post-acute rehabilitation programme. design: cohort, prospective study investigating change from admission to post-discharge. participants: individuals, the majority of whom were diagnosed with severe tbi, were placed into one of two groups as follows: (1) admitted for treatmen…
2001	Baumer, M;Schneider, H;Frank, B;Wallesch, Cw	Missing field	Missing field	Disability And Rehabilitation	Univ Magdeburg;Klin Leezen;Lva Sachsen Anhalt;Inst Neurol Neurosurg Rehabil Res	Physicians' Estimates Of Rehabilitation Requirements After Stroke And Traumatic Brain Injury - A Questionnaire Survey In East Germany	Germany	Missing field	Baumer, M;Schneider, H;Frank, B;Wallesch, Cw	Rehabilitation	Rehabilitation	4	purpose. the provision of rehabilitation services is organized differently in germany than most other countries, with large indication-specific in-patient centres. this study is aimed at the rehabilitative knowledge of physicians who initiate and conduct rehabilitation in germany. methods. medical specialists routinely involved in the treat ment and rehabilitation of patients with stroke and trau…
2016	Andraweera, Nalinda;Seemann, Richard	Spinal-Cord-Injury;Multicenter Analysis;Hospital Readmission;Etiology;Adults	Multicenter;Spinal Cord Injury;Etiology;Adults;Hospital Readmission	Australian Health Review	Royal Adelaide Hosp;Abi Rehabil	Acute Rehospitalisation During The First 3 Months Of In-Patient Rehabilitation For Traumatic Brain Injury	Australia;New Zealand	Spinal-Cord-Injury;Multicenter Analysis;Hospital Readmission;Etiology;Adults	Andraweera, N;Seemann, R	Health Care Sciences & Services;Health Policy & Services	Health Care Sciences & Services	7	objective. unplanned re-admission to acute care hospitals during in-patient rehabilitation causes disruption to the rehabilitation program and increases the cost of health care. the aims of the present study were to identify the frequency, reasons and duration of disruption to rehabilitation because of acute re-admissions during the first 3 months of in-patient rehabilitation for traumatic brain …
2004	Svendsen, Ha;Teasdale, Tw;Pinner, M	Self-Awareness;Head-Injury;Family;Performance;Dysfunction;Recovery;Outcomes	Family;Outcome;Dysfunction;Brain Injuries;Recovery;Self-Awareness;Performance	Neuropsychological Rehabilitation	Univ Copenhagen	Subjective Experience In Patients With Brain Injury And Their Close Relatives Before And After A Rehabilitation Programme	Denmark	Self-Awareness;Head-Injury;Family;Performance;Dysfunction;Recovery;Outcomes	Svendsen, Ha;Teasdale, Tw;Pinner, M	Neurosciences;Psychology	Neurosciences & Neurology;Psychology	24	this study reports results from 143 adult patients with cerebrovascular accident, traumatic brain injury or other acquired brain injury who underwent a neuropsychologically-based post-acute rehabilitation programme. immediately pre- and post-programme, patients, as well as close relatives, completed the european brain injury questionnaire (ebiq) regarding patient symptoms, together with the impac…
1998	Sherer, M;Bergloff, P;Boake, C;High, W;Levin, E	Traumatic Brain Injury;Head-Injury;Behavioral Limitations;Rehabilitation;Deficits;Adults	Traumatic Brain Injury (Tbi);Deficits;Brain Injuries;Rehabilitation;Behavioral Limitations;Adults	Brain Injury	Baylor Coll Med;Univ Texas;Inst Rehabil & Res	The Awareness Questionnaire: Factor Structure And Internal Consistency	Usa	Traumatic Brain Injury;Head-Injury;Behavioral Limitations;Rehabilitation;Deficits;Adults	Sherer, M;Bergloff, P;Boake, C;High, W;Levin, E	Neurosciences;Rehabilitation	Neurosciences & Neurology;Rehabilitation	151	patients with traumatic brain injuries often show impaired awareness of their impairments. this impaired awareness can decrease motivation for treatment and limit eventual functional outcome. the importance of this phenomenon has led to the development of multiple techniques and scales for measuring impaired awareness. the present paper briefly reviews the various methods of operationalizing impa…
2008	Mossberg, Kurt A.;Masel, Brent E.;Gilkison, Charles R.;Urban, Randall J.	Quality-Of-Life;Consensus Guidelines;Pituitary-Function;Maximal Treadmill;Chronic Fatigue;Gh Treatment;Adults;Hypopituitarism;Exercise;Rehabilitation	Gh Treatment;Rehabilitation;Chronic Fatigue;Maximal Treadmill;Pituitary-Function;Hypopituitarism;Quality Of Life;Adults;Exercise;Consensus Guidelines	Journal Of Clinical Endocrinology & Metabolism	Univ Texas Galveston;Transit Learning Ctr	Aerobic Capacity And Growth Hormone Deficiency After Traumatic Brain Injury	Usa	Quality-Of-Life;Consensus Guidelines;Pituitary-Function;Maximal Treadmill;Chronic Fatigue;Gh Treatment;Adults;Hypopituitarism;Exercise;Rehabilitation	Mossberg, Ka;Masel, Be;Gilkison, Cr;Urban, Rj	Endocrinology & Metabolism	Endocrinology & Metabolism	27	context: gh deficiency occurs in approximately 20% of all individuals who suffer from a moderate to severe traumatic brain injury. objective: this study determined whether gh deficiency secondary to traumatic brain injury had an effect on aerobic capacity. design: subjects were screened for gh deficiency by the glucagon stimulation test and performed a maximal treadmill exercise test. setting: pa…
1997	Henigsberg, N;Lagerkvist, B;Matek, Z;Kostovic, I	Wounds	Wounds	Scandinavian Journal Of Social Medicine	Who	War Victims In Need Of Physical Rehabilitation In Croatia	Switzerland	Wounds	Henigsberg, N;Lagerkvist, B;Matek, Z;Kostovic, I	Public, Environmental & Occupational Health	Public, Environmental & Occupational Health	8	a rehabilitation information system was created in july 1993 in order to register war victims in need of physical rehabilitation all over croatia. the system is currently operating and presented data covers the period from july 1991 to july 1995. approximately 15,000 questionnaires had been completed and returned from medical institutions on in total 8589 disabled war victims in need of rehabilit…
2021	Pingue, Valeria;Mele, Chiara;Nardone, Antonio	Missing field	Missing field	Scientific Reports	Ist Clin Sci Maugeri Irccs;Univ Pavia	Post-Traumatic Seizures And Antiepileptic Therapy As Predictors Of The Functional Outcome In Patients With Traumatic Brain Injury	Italy	Missing field	Pingue, V;Mele, C;Nardone, A	Multidisciplinary Sciences	Science & Technology - Other Topics	11	post-traumatic seizures (pts) are a common and debilitating complication of traumatic brain injury (tbi) and could have a harmful impact on the progress of patient rehabilitation. to assess the effect of pts and relative therapy on outcome in the initial phase after tbi, during the rehabilitation process when neuroplasticity is at its highest, we retrospectively examined the clinical data of 341 …
2008	Bornhofen, Cristina;Mcdonald, Skye	Facial Expression;Head Trauma;Social-Perception;Recognition;Adults;Rehabilitation;Communication;Impairments;Remediation;Recovery	Recognition;Communication;Brain Injuries;Rehabilitation;Facial Expression;Remediation;Recovery;Impairment;Adults;Social-Perception	Neuropsychological Rehabilitation	Univ New S Wales	Treating Deficits In Emotion Perception Following Traumatic Brain Injury	Australia	Facial Expression;Head Trauma;Social-Perception;Recognition;Adults;Rehabilitation;Communication;Impairments;Remediation;Recovery	Bornhofen, C;Mcdonald, S	Neurosciences;Psychology	Neurosciences & Neurology;Psychology	76	the present research aimed to investigate whether social perception deficits commonly experienced in the adult traumatic brain injury (tbi) population can be successfully remediated through cognitive rehabilitation. twelve outc, patient volunteers (11 male, 1 female; age range 20-57 years) with severe, chronic tbi (mean length of post-traumatic amnesia 121 days, range 58-210 days; mean months pos…
2017	Harbinson, Meredith;Zarshenas, Sareh;Cullen, Nora K.	Quality-Of-Life;Cardiac-Arrest Survivors;Disability Rating-Scale;Independence Measure;Neurological Rehabilitation;Assessing Depression;Cognitive Sequelae;Damage;Neuropathology;Resuscitation	Resuscitation;Neuropathology;Neurorehabilitation;Cardiac-Arrest Survivors;Assessing Depression;Cognitive Sequelae;Independence Measure;Quality Of Life;Damage;Disability Rating-Scale	Pm&R	West Pk Healthcare Ctr;Univ Western Ontario;Univ Toronto	Long-Term Functional And Psychosocial Outcomes After Hypoxic-Ischemic Brain Injury: A Case-Controlled Comparison To Traumatic Brain Injury	Canada	Quality-Of-Life;Cardiac-Arrest Survivors;Disability Rating-Scale;Independence Measure;Neurological Rehabilitation;Assessing Depression;Cognitive Sequelae;Damage;Neuropathology;Resuscitation	Harbinson, M;Zarshenas, S;Cullen, Nk	Rehabilitation;Sport Sciences	Rehabilitation;Sport Sciences	4	background: despite the increasing rate of survival from hypoxic-ischemic brain injury (hibi), there is a paucity of evidence on the long-term functional outcomes after inpatient rehabilitation among these nontrauma patients compared to patients with traumatic brain injury (tbi). objectives: to compare functional and psychosocial outcomes of patients with hibi to those of case-matched patients wi…
1995	Bell, Kr;Tallman, Ca	Missing field	Missing field	Brain Injury	University of Washington	Community Reentry Of Long-Term Institutionalized Brain-Injured Persons	USA	Missing field	Bell, Kr;Tallman, Ca	Neurosciences;Rehabilitation	Neurosciences & Neurology;Rehabilitation	6	although evidence exists for delayed recovery after traumatic brain injury, patients who do not receive rehabilitation early after their injuries often remain permanently in long-term care facilities. case reports of five severely brain-injured persons who were discharged into long-term nursing care facilities for at least 1 year before initial rehabilitation admission are discussed. after prescr…
1997	Bombardier, Ch;Ehde, D;Kilmer, J	Head-Injury;Change Questionnaire;Substance-Abuse;Issues	Brain Injuries;Issues;Change Questionnaire;Substance-Abuse	Archives Of Physical Medicine And Rehabilitation	Univ Washington	Readiness To Change Alcohol Drinking Habits After Traumatic Brain Injury	Usa	Head-Injury;Change Questionnaire;Substance-Abuse;Issues	Bombardier, Ch;Ehde, D;Kilmer, J	Rehabilitation;Sport Sciences	Rehabilitation;Sport Sciences	37	objective: to describe how motivated are persons with recent traumatic brain injury (tbi) to change their alcohol drinking habits and what factors affect their motivation. design: survey. setting: acute inpatient rehabilitation program. patients: subjects were 50 patients with recent tbi during inpatient rehabilitation. main outcome measures: readiness to change (rtc) questionnaire, michigan alco…
2008	Moseley, Anne M.;Hassett, Leanne M.;Leung, Joan;Clare, Jennifer S.;Herbert, Robert D.;Harvey, Lisa A.	Spinal-Cord Injuries;Passive Ankle Dorsiflexion;Soleus Muscle;Stress-Relaxation;Connective-Tissue;Prolonged Stretch;Low-Load;Immobilization;Mobility;Rabbit	Prolonged Stretch;Mobility;Stress-Relaxation;Connective-Tissue;Passive Ankle Dorsiflexion;Spinal Cord Injury;Immobilization;Rabbit;Low-Load;Soleus Muscle	Clinical Rehabilitation	Westmead Hosp;Royal Rehabil Ctr;Univ Sydney;Liverpool Hlth Serv	Serial Casting Versus Positioning For The Treatment Of Elbow Contractures In Adults With Traumatic Brain Injury: A Randomized Controlled Trial	Australia	Spinal-Cord Injuries;Passive Ankle Dorsiflexion;Soleus Muscle;Stress-Relaxation;Connective-Tissue;Prolonged Stretch;Low-Load;Immobilization;Mobility;Rabbit	Moseley, Am;Hassett, Lm;Leung, J;Clare, Js;Herbert, Rd;Harvey, La	Rehabilitation	Rehabilitation	29	objective: to compare the effects of serial casting with positioning for 1 hour per day for the treatment of elbow flexion contracture in adults with traumatic brain injury. design: pragmatic randomized controlled trial with concealed allocation and assessor blinding. setting: four brain injury rehabilitation units. subjects: twenty-six adults with elbow flexion contracture after traumatic brain …
2011	Kobeissy, Firas H.;Guingab-Cagmat, Joy D.;Razafsha, Mandi;O'Steen, Laura;Zhang, Zhiqun;Hayes, Ronald L.;Chiu, Wen-Ta;Wang, Kevin K. W.	Traumatic Brain-Injury;Neuron-Specific Enolase;Minor Head-Injury;S-100 Protein Measurements;Post-Concussion Symptoms;Long-Term Disability;Oxidative Lipidomics;Cerebrospinal-Fluid;United-States;Outcome Prediction	Traumatic Brain Injury (Tbi);Mild Traumatic Brain Injury;S-100 Protein Measurements;Neuron-Specific Enolase;Long-Term Disability;Oxidative Lipidomics;Cerebrospinal Fluid;Outcome Prediction;United-States;Post-Concussion Symptoms	Pm&R	Univ Florida;Taipei Med Univ;Banyan Biomarkers Inc	Leveraging Biomarker Platforms And Systems Biology For Rehabilomics And Biologics Effectiveness Research	Taiwan;Usa	Traumatic Brain-Injury;Neuron-Specific Enolase;Minor Head-Injury;S-100 Protein Measurements;Post-Concussion Symptoms;Long-Term Disability;Oxidative Lipidomics;Cerebrospinal-Fluid;United-States;Outcome Prediction	Kobeissy, Fh;Guingab-Cagmat, Jd;Razafsha, M;O'Steen, L;Zhang, Zq;Hayes, Rl;Chiu, Wt;Wang, Kkw	Rehabilitation;Sport Sciences	Rehabilitation;Sport Sciences	24	although traumatic brain injury (tbi) remains a major health problem, with approximately 2 million incidents occurring annually in the united states, no therapeutic agents to treat tbi have been approved by the food and drug administration despite several clinical trials. it is estimated that 3.5 million americans now have a lifelong condition that might be termed "chronic traumatic brain, injury…
2011	Walker, William C.;Mcdonald, Scott D.	Disability Status Scale;Closed-Head Injury;Glasgow Coma Scale;Posttraumatic Amnesia;Multicenter Analysis;Multiple-Sclerosis;Practical Scale;Balance;Impairment;Recovery	Disability Status Scale;Glasgow Coma Scale;Practical Scale;Multicenter;Closed-Head-Injury;Balance;Recovery;Impairment;Post-Traumatic Amnesia;Multiple Sclerosis	Pm&R	Hunter Holmes Mcguire Vamc;Virginia Commonwealth Univ;Hunter Holmes Mcguire Vet Affairs Med Ctr Vamc	Does Neurologic Examination During Inpatient Rehabilitation Help Predict Global Outcome After Nonpenetrating Traumatic Brain Injury?	Usa	Disability Status Scale;Closed-Head Injury;Glasgow Coma Scale;Posttraumatic Amnesia;Multicenter Analysis;Multiple-Sclerosis;Practical Scale;Balance;Impairment;Recovery	Walker, Wc;Mcdonald, Sd	Rehabilitation;Sport Sciences	Rehabilitation;Sport Sciences	6	objective: to determine whether combining basic neurologic examination measurements with posttraumatic amnesia (pta) duration can enhance prediction accuracy in moderate-to-severe traumatic brain injury (tbi). design: a descriptive between-subjects study. setting: multicenter: 4 veterans affairs brain injury rehabilitation centers within the defense and veterans brain injury center network. parti…
1997	Dombovy, Ml;Olek, Ac	Closed Head-Injury;Disability;Scale	Disability;Closed-Head-Injury;Scale	Brain Injury	Univ Rochester	Recovery And Rehabilitation Following Traumatic Brain Injury	Usa	Closed Head-Injury;Disability;Scale	Dombovy, Ml;Olek, Ac	Neurosciences;Rehabilitation	Neurosciences & Neurology;Rehabilitation	50	although most patients are discharged following traumatic brain injury (tbi) with 'good recovery', recent reports indicate that many have persistent neuropsychological deficits. the purposes of this study were to: (1) determine if functional, neuropsychological and social outcome at 3 and 6 months in patients hospitalized following tbi could be ascertained via telephone follow-up, and (2) assess …
1995	Finset, A;Krogstad, Jm;Hansen, H;Berstad, J;Haarberg, D;Kristansen, G;Saether, K;Wang, Md	Interdisciplinary	Interdisciplinary	Brain Injury	Sunnaas Rehabil Hosp	Team Development And Memory Training In Traumatic Brain Injury Rehabilitation - 2 Birds With One Stone	Norway	Interdisciplinary	Finset, A;Krogstad, Jm;Hansen, H;Berstad, J;Haarberg, D;Kristansen, G;Saether, K;Wang, Md	Neurosciences;Rehabilitation	Neurosciences & Neurology;Rehabilitation	7	the need for developing team cooperation procedures when treating patients with traumatic brain injury (tbi) is stated. one approach in promoting team cooperation is to combine team development with a specific training programme. a memory training programme used in a subacute tbi rehabilitation unit is described. a combination of a team development procedure and memory training programme was perf…
1995	Rivey, Mp;Allington, Dr;Stone, Jd;Serfoss, Ml	Phenytoin	Phenytoin	Brain Injury	Community Med Ctr	Alteration Of Carbamazepine Pharmacokinetics In Patients With Traumatic Brain Injury	Usa	Phenytoin	Rivey, Mp;Allington, Dr;Stone, Jd;Serfoss, Ml	Neurosciences;Rehabilitation	Neurosciences & Neurology;Rehabilitation	4	all patients admitted to a rehabilitation unit with closed-head injury over a 3-year period were reviewed for carbamazepine use exceeding 30 days in the hospital. nine patients met the study inclusion criteria for age and duration of carbamazepine therapy. on review of the dose : serum concentration relationship, significant changes were noted in four patients. an initial increase in the dose : s…
2016	Chouliara, Niki;Lincoln, Nadina B.	Traumatic Brain-Injury;Questionnaire;Tests	Traumatic Brain Injury (Tbi);Questionnaire;Tests	Bmj Open	Univ Nottingham	Qualitative Exploration Of The Benefits Of Group-Based Memory Rehabilitation For People With Neurological Disabilities: Implications For Rehabilitation Delivery And Evaluation	England	Traumatic Brain-Injury;Questionnaire;Tests	Chouliara, N;Lincoln, Nb	Medicine, General & Internal	General & Internal Medicine	8	objective: to identify patient-perceived benefits of memory rehabilitation and draw transferrable lessons for the delivery and evaluation of similar interventions for people with neurological disabilities. methods: a qualitative study was conducted as part of a pragmatic randomised controlled trial comparing 2 memory rehabilitation approaches with a self-help control group. postintervention inter…
1997	Stanislav, Sw	Head-Injury;Schizophrenic-Patients;Memory;Effortful;Clozapine;Deficits;Dopamine	Schizophrenic-Patients;Dopamine;Deficits;Brain Injuries;Effortful;Memory;Clozapine	Brain Injury	Healthcare Rehabil Ctr	Cognitive Effects Of Antipsychotic Agents In Persons With Traumatic Brain Injury	Usa	Head-Injury;Schizophrenic-Patients;Memory;Effortful;Clozapine;Deficits;Dopamine	Stanislav, Sw	Neurosciences;Rehabilitation	Neurosciences & Neurology;Rehabilitation	54	over 1 million survivors of traumatic brain injury receive maintenance pharmacotherapy, of which a substantial number receive antipsychotic agents for the treatment of psychoses, agitation and aggression, and other maladaptive behaviours. in spite of the common clinical uses of antipsychotics, the cognitive risks versus benefits are unclear. the purpose of this study was to assess differences in …
2014	Niemeier, Janet P.;Perrin, Paul B.;Holcomb, Megan G.;Rolston, Cynthia D.;Artman, Laura K.;Lu, Juan;Nersessova, Karine S.	Systems Behavior Scale;Competence Rating-Scale;Head-Injury;Progesterone;Tbi;Sex;Rehabilitation;Perspective;Cognition;Participation	Traumatic Brain Injury (Tbi);Sex;Competence Rating-Scale;Cognition;Brain Injuries;Participation;Perspective;Rehabilitation;Systems Behavior Scale;Progesterone	Journal Of Womens Health	Vet Hosp;Carolinas Rehabil;Virginia Commonwealth Univ	Gender Differences In Awareness And Outcomes During Acute Traumatic Brain Injury Recovery	Usa	Systems Behavior Scale;Competence Rating-Scale;Head-Injury;Progesterone;Tbi;Sex;Rehabilitation;Perspective;Cognition;Participation	Niemeier, Jp;Perrin, Pb;Holcomb, Mg;Rolston, Cd;Artman, Lk;Lu, J;Nersessova, Ks	Public, Environmental & Occupational Health;Medicine, General & Internal;Obstetrics & Gynecology;Women'S Studies	Public, Environmental & Occupational Health;General & Internal Medicine;Obstetrics & Gynecology;Women'S Studies	27	background: recent literature on traumatic brain injury (tbi), though mixed when reporting outcomes, seems collectively to suggest possible gender advantage for women in postinjury recovery, especially in executive functions. hormonal neuroprotection, through female reproductive hormones, is often proposed as an underlying factor in these results. we explored potential gender differences in an as…
1996	Vitale, Ae;Sullivan, Sj;Jankowski, Lw;Fleury, J;Lefrancois, C;Lebouthillier, E	Delphi	Delphi	Brain Injury	Concordia Univ;Inst Readaptat Montreal;Univ Montreal;Ctr Readaptat Lucie Brunea	Screening Of Health Risk Factors Prior To Exercise Or A Fitness Evaluation Of Adults With Traumatic Brain Injury: A Consensus By Rehabilitation Professionals	Canada	Delphi	Vitale, Ae;Sullivan, Sj;Jankowski, Lw;Fleury, J;Lefrancois, C;Lebouthillier, E	Neurosciences;Rehabilitation	Neurosciences & Neurology;Rehabilitation	14	a modified delphi technique was used to obtain group consensus among 31 rehabilitation professionals (rps) from nine rehabilitation centres throughout the province of quebec (canada) to ascertain their expert opinion on the health risk factors (hrf) to be verified prior to beginning an exercise programme or evaluation for patients with traumatic brain injury (tbi). from the initial survey 87 item…
1998	Katz, Di;Alexander, Mp;Klein, Rb	Severe Head-Injury;Diffuse Axonal Injury;Motor Recovery;Basal Ganglia;Follow-Up;Stroke;Rehabilitation;Hemorrhage;Coma	Severe Traumatic Brain Injury;Basal Ganglia;Follow-Up;Rehabilitation;Diffuse Axonal Injury;Motor Recovery;Coma;Hemorrhage;Stroke	Archives Of Physical Medicine And Rehabilitation	Boston Univ;Healths Braintree Hosp Rehabil Network	Recovery Of Arm Function In Patients With Paresis After Traumatic Brain Injury	Usa	Severe Head-Injury;Diffuse Axonal Injury;Motor Recovery;Basal Ganglia;Follow-Up;Stroke;Rehabilitation;Hemorrhage;Coma	Katz, Di;Alexander, Mp;Klein, Rb	Rehabilitation;Sport Sciences	Rehabilitation;Sport Sciences	45	objective: to characterize the frequency of recovery of arm paresis in patients with traumatic brain injury (tbi) admitted to rehabilitation. design: retrospective review identifying a cohort of patients with moderate or severe arm paresis after tbi followed at least 6 months postinjury. setting: freestanding acute rehabilitation hospital tbi unit. patients and methods: forty-four patients with m…
1998	Powell, Jh;Beckers, K;Greenwood, Rj	Integration Questionnaire;Performance;Disability	Integration Questionnaire;Performance;Disability	Archives Of Physical Medicine And Rehabilitation	Univ London Goldsmiths Coll;Neurol Therapy Ctr;Homerton Hosp	Measuring Progress And Outcome In Community Rehabilitation After Brain Injury With A New Assessment Instrument - The Bicro-39 Scales	England;Germany	Integration Questionnaire;Performance;Disability	Powell, Jh;Beckers, K;Greenwood, Rj	Rehabilitation;Sport Sciences	Rehabilitation;Sport Sciences	66	objective: construction and validation of a new instrument, the brain injury community rehabilitation outcome scales, to assess problems experienced by brain-injured patients living in the community. design: seventy-six items describing aspects of personal and social functioning were generated. two hundred thirty-five patients and/or their carers (separately) rated the items on 6-point scales, an…
2009	Silver, Jonathan M.;Mcallister, Thomas W.;Arciniegas, David B.	United-States;Individuals;Rehabilitation;Sertraline;Symptoms;Tbi;Misconceptions;Neuropathology;Rivastigmine;Prevalence	Traumatic Brain Injury (Tbi);Prevalence;Neuropathology;Misconceptions;Rehabilitation;Sertraline;Rivastigmine;United-States;Individuals;Symptoms	American Journal Of Psychiatry	Hlth One Spalding Rehabil Hosp;Dartmouth Med Sch;Nyu;Univ Colorado	Depression And Cognitive Complaints Following Mild Traumatic Brain Injury	Usa	United-States;Individuals;Rehabilitation;Sertraline;Symptoms;Tbi;Misconceptions;Neuropathology;Rivastigmine;Prevalence	Silver, Jm;Mcallister, Tw;Arciniegas, Db	Psychiatry	Psychiatry	195	traumatic brain injury (tbi) is a common occurrence with multiple possible neuropsychiatric sequelae, including problems with cognition, emotion, and behavior. while many individuals experience significant improvement over the first months following mild tbi, a nontrivial minority will develop persistent, functionally impairing post-tbi symptoms. depression and cognitive impairment are among the …
1996	Douglas, Jm;Spellacy, Fj	Severe Head-Injury;Alcoholic Patients;Life Events;Relatives;Depression;Rehabilitation;Environment;Behavior;Children;Recovery	Alcoholic Patients;Severe Traumatic Brain Injury;Relatives;Rehabilitation;Behavior;Environment;Life Events;Children;Recovery;Depression	Brain Injury	Univ Victoria	Indicators Of Long-Term Family Functioning Following Severe Traumatic Brain Injury In Adults	Canada	Severe Head-Injury;Alcoholic Patients;Life Events;Relatives;Depression;Rehabilitation;Environment;Behavior;Children;Recovery	Douglas, Jm;Spellacy, Fj	Neurosciences;Rehabilitation	Neurosciences & Neurology;Rehabilitation	80	this study investigated the degree of association between four sets of predictor variables (demographic, injury-related, patient functioning, and caregiver functioning variables) and the criterion variable of long-term family functioning following severe traumatic brain injury (tbi). thirty families participated in the study and a minimum of 3.5 years had elapsed since the time of injury. the mea…
2009	Cullen, Nora K.;Crescini, Charmagne;Bayley, Mark T.	Missing field	Missing field	Pm&R	Toronto Rehabil Inst;Univ Toronto	Rehabilitation Outcomes After Anoxic Brain Injury: A Case-Controlled Comparison With Traumatic Brain Injury	Canada	Missing field	Cullen, Nk;Crescini, C;Bayley, Mt	Rehabilitation;Sport Sciences	Rehabilitation;Sport Sciences	20	objective: to investigate the functional outcomes of patients with anoxic brain injury (anbi) compared with control patients with traumatic brain injury (tbi) during inpatient rehabilitation. design: matched case-controlled design. setting: inpatient neurorehabilitation program. participants: fifteen patients with anbi and 15 patients with tbi. methods: data of 15 patients with a primary diagnosi…
1997	Sykeshorn, W;Wrigley, M;Wallace, D;Yoels, W	Cancer;Access;Scale	Cancer;Scale;Access	Archives Of Physical Medicine And Rehabilitation	Univ Kansas;Univ Alabama	Factors Associated With Awareness Of Vocational Rehabilitation Services After Traumatic Brain Injury	Usa	Cancer;Access;Scale	Sykeshorn, W;Wrigley, M;Wallace, D;Yoels, W	Rehabilitation;Sport Sciences	Rehabilitation;Sport Sciences	11	objectives: to determine the characteristics of persons with traumatic brain injury (tbi) who were aware of vocational rehabilitation (vr) services 1 year after hospital discharge. design: medical record and longitudinal survey data on persons with tbt were analyzed using logistic regression and bivariate analyses. setting: the study sample was drawn from a population-based sample of persons hosp…
2006	Howe, J. A.;Inness, E. L.;Venturini, A.;Williams, J. I.;Verrier, M. C.	Head-Injury;Sway;Walking;Gait	Brain Injuries;Gait;Walking;Sway	Clinical Rehabilitation	Toronto Rehabil Inst;Univ Toronto	The Community Balance And Mobility Scale - A Balance Measure For Individuals With Traumatic Brain Injury	Canada	Head-Injury;Sway;Walking;Gait	Howe, Ja;Inness, El;Venturini, A;Williams, Ji;Verrier, Mc	Rehabilitation	Rehabilitation	115	objective: to provide evidence for the validity and reliability of a new outcome measure of balance, the community balance and mobility scale, developed for the ambulatory individual with traumatic brain injury. design: a validity and reliability study. setting: acute care, in- and outpatient rehabilitation and day hospital settings. subjects: two convenience samples (n = 36, 32) of ambulatory pa…
1999	Blackmer, J;Marshall, Sc	Indian Population;Diabetes-Mellitus;Alaska Natives;Alcohol-Abuse;Prevalence;Trends;Mortality;Quebec	Prevalence;Diabetes;Alaska Natives;Mortality;Quebec;Trends;Alcohol-Abuse;Indian Population	Brain Injury	Rehabil Ctr;Saskatoon City Hosp	A Comparison Of Traumatic Brain Injury In The Saskatchewan Native North American And Non-Native North American Populations	Canada	Indian Population;Diabetes-Mellitus;Alaska Natives;Alcohol-Abuse;Prevalence;Trends;Mortality;Quebec	Blackmer, J;Marshall, Sc	Neurosciences;Rehabilitation	Neurosciences & Neurology;Rehabilitation	31	objective: to compare native north american and non-native north american patients admitted for inpatient rehabilitation following traumatic brain injury in order to identify pertinent differences between the two groups with regards to the initial injury, medical management and allocated resources. design: a retrospective chart review was performed on all patients admitted to the unit between jul…
2021	Yamaoka, Makiko;Chono, Masayuki;Fukumoto, Miki;Watanabe, Tomomi;Fukaya, Takeshi;Momosaki, Ryo	Older Patients;Polypharmacy;Decline	Polypharmacy;Decline;Older Patients	Pm&R	Mie Univ;Teikyo Univ	Impact Of Number Of Drugs On Rehabilitation Outcomes In Patients After Traumatic Brain Injury: A Retrospective Cohort Study	Japan	Older Patients;Polypharmacy;Decline	Yamaoka, M;Chono, M;Fukumoto, M;Watanabe, T;Fukaya, T;Momosaki, R	Rehabilitation;Sport Sciences	Rehabilitation;Sport Sciences	0	objective to investigate the impact of the number of drugs on rehabilitation outcomes for patients with acute traumatic brain injury. design retrospective cohort study. setting hospital-based database created by the japan medical data center. participants patients with acute traumatic brain injuryadmittedbetween april 2014 and november 2017. methods analysis of relationships among 1-5 and >= 6 dr…
2019	Wilson, Jennifer L.;Hunter, William M.;O'Rourke, Justin J. F.;Soble, Jason R.	Disorder Following Moderate;Stress-Disorder;Implicit Memory;Autobiographical Memory;Controlled-Trial;Symptoms;Mild;Children;Appraisals;Veterans	Implicit Memory;Controlled Trial;Autobiographical Memory;Stress Disorders;Mild;Veterans;Disorder Following Moderate;Children;Evaluation;Symptoms	Military Medicine	South Texas Vet Hlth Care Syst;Univ Illinois	Restructuring Blank Spaces: The Role Of Cognitive-Behavioral Interventions For Two Patients With Post-Traumatic Amnesia After Severe Traumatic Brain Injury	Usa	Disorder Following Moderate;Stress-Disorder;Implicit Memory;Autobiographical Memory;Controlled-Trial;Symptoms;Mild;Children;Appraisals;Veterans	Wilson, Jl;Hunter, Wm;O'Rourke, Jjf;Soble, Jr	Medicine, General & Internal	General & Internal Medicine	1	differentiation of symptoms associated with post-traumatic amnesia (pta) versus post-traumatic stress symptoms (ptss) following trauma presents many treatment challenges among veterans and active duty service members receiving rehabilitation after traumatic brain injury (tbi). the acute phase of rehabilitation poses difficulties for amnestic individuals that may elicit classic pta symptoms as wel…
2006	Johnston, Mv;Sherer, M;Whyte, J	Randomized Controlled-Trial;Assistive Technology;Critical-Appraisal;Publication Bias;Readers Guide;Interventions;Challenge;Outcomes;Cohort	Randomized Controlled Trial;Critical-Appraisal;Outcome;Assistive Technology;Interventions;Challenge;Readers Guide;Publication Bias;Cohort	American Journal Of Physical Medicine & Rehabilitation	Thomas Jefferson Univ;Albert Einstein Healthcare Network;Methodist Rehabil Ctr;Univ Med & Dent New Jersey;Univ Mississippi;Kmrrec	Applying Evidence Standards To Rehabilitation Research	Usa	Randomized Controlled-Trial;Assistive Technology;Critical-Appraisal;Publication Bias;Readers Guide;Interventions;Challenge;Outcomes;Cohort	Johnston, Mv;Sherer, M;Whyte, J	Rehabilitation;Sport Sciences	Rehabilitation;Sport Sciences	39	objective: to describe evidence grading methods employed in the systematic reviews in this special series of articles. to provide an overview of results of these reviews to critique the quality of rehabilitation research. to identify issues in the application of evidence grading methods to rehabilitation. design: conceptual review of evidence-based practice and evidence grading methods. english-l…
2000	Baguley, I;Slewa-Younan, S;Lazarus, R;Green, A	Head-Injury;Apolipoprotein-E;Survival;Men	Survival;Brain Injuries;Men;Apolipoprotein E	Brain Injury	Westmead Hosp;Univ Sydney	Long-Term Mortality Trends In Patients With Traumatic Brain Injury	Australia	Head-Injury;Apolipoprotein-E;Survival;Men	Baguley, I;Slewa-Younan, S;Lazarus, R;Green, A	Neurosciences;Rehabilitation	Neurosciences & Neurology;Rehabilitation	69	comparison of long-term mortality rates between patients with traumatic brain injury (tbi) and the general population has not been adequately investigated. this project aimed to obtain information on the long-term mortality rate of patients with tbi. using a rehabilitation database of a major teaching hospital, the search identified 476 patients, of whom 27 were deceased. this mortality rate (5.7…
1997	Ivanhoe, Cb;Lai, Jm;Francisco, Ge	Muscle	Muscles	Archives Of Physical Medicine And Rehabilitation	Baylor Coll Med;Univ Texas	Bruxism After Brain Injury: Successful Treatment With Botulinum Toxin-A	Usa	Muscle	Ivanhoe, Cb;Lai, Jm;Francisco, Ge	Rehabilitation;Sport Sciences	Rehabilitation;Sport Sciences	56	bruxism, the rhythmic grinding of teeth-usually during sleep-is not an infrequent complication of traumatic brain injury. its prevalence in the general population is 21%, but its incidence after brain injury is unknown. untreated, bruxism causes masseter hypertrophy, headache, temporomandibular joint destruction, and total dental wear. we report a case of complete resolution of postanoxic bruxism…
2001	Lieberman, Sa;Oberoi, Al;Gilkison, Cr;Masel, Be;Urban, Rj	Growth-Hormone Deficiency;Gh Deficiency;Head-Injury;Adults;Replacement;Secretion;Hypopituitarism;Adiposity	Growth Hormone Deficiency;Replacement;Brain Injuries;Hypopituitarism;Adults;Secretion;Obesity	Journal Of Clinical Endocrinology & Metabolism	Univ Texas	Prevalence Of Neuroendocrine Dysfunction In Patients Recovering From Traumatic Brain Injury	Usa	Growth-Hormone Deficiency;Gh Deficiency;Head-Injury;Adults;Replacement;Secretion;Hypopituitarism;Adiposity	Lieberman, Sa;Oberoi, Al;Gilkison, Cr;Masel, Be;Urban, Rj	Endocrinology & Metabolism	Endocrinology & Metabolism	277	although hypopituitarism is a known complication of head injury, it may be underrecognized due to its subtle clinical manifestations. the nonspecific symptoms may be masked by and may contribute to the physical and psychological sequelae of brain trauma. this study examines the prevalence of neuroendocrine abnormalities in patients rehabilitating from traumatic brain injury. seventy adults (mean …
2002	Wilson, Dj;Swaboda, Jl	Community Integration Questionnaire;Nonambulatory Hemiparetic Patients;Functional Assessment Measure;Rehabilitation Program;Support;Reliability;Recovery	Rehabilitation Program;Functional Assessment Measure;Community Integration Questionnaire;Nonambulatory Hemiparetic Patients;Support;Recovery;Reliability	Brain Injury	Healthsouth;Sw Missouri State Univ	Partial Weight-Bearing Gait Retraining For Persons Following Traumatic Brain Injury: Preliminary Report And Proposed Assessment Scale	Usa	Community Integration Questionnaire;Nonambulatory Hemiparetic Patients;Functional Assessment Measure;Rehabilitation Program;Support;Reliability;Recovery	Wilson, Dj;Swaboda, Jl	Neurosciences;Rehabilitation	Neurosciences & Neurology;Rehabilitation	19	the objectives of this investigation were to (1) document the recovery patterns of walking ability in two patients recovering from traumatic brain injury receiving partial weight-bearing gait retraining, and (2) introduce a new assessment scale of gait progress for patients receiving partial weight support therapy. the two patients were categorized as acute (< 6 months) and chronic (> 2 years) in…
2019	Burke, David T.;Bell, Regina B.;Al-Adawi, Samir;Burke, Daniel P.	Inpatient Rehabilitation Outcomes;Obesity;Association;Mortality;Paradox;Disease;Health;Risk	Paradoxes;Risk;Mortality;Health;Inpatient Rehabilitation Outcomes;Disorders;Association;Obesity	Pm&R	Georgia State Univ;Emory Univ;Sultan Qaboos Univ	The Effect Of Body Mass Index On The Functional Prognosis Of Traumatic Brain Injury Patients	Oman;Usa	Inpatient Rehabilitation Outcomes;Obesity;Association;Mortality;Paradox;Disease;Health;Risk	Burke, Dt;Bell, Rb;Al-Adawi, S;Burke, Dp	Rehabilitation;Sport Sciences	Rehabilitation;Sport Sciences	3	background although many studies have demonstrated that obesity is correlated with an increased risk of chronic disease, some have reported a paradox by which those in the higher weight categories actually recover better during hospitalization. this study was designed to determine whether this obesity paradox is also reflected in the recovery of patients with traumatic brain injury (tbi) undergoi…
2003	Chua, K;Chuo, A;Kong, Kh	Stroke;Rehabilitation	Rehabilitation;Stroke	Brain Injury	Changi Gen Hosp;Tan Tock Seng Hosp	Urinary Incontinence After Traumatic Brain Injury: Incidence, Outcomes And Correlates	Singapore	Stroke;Rehabilitation	Chua, K;Chuo, A;Kong, Kh	Neurosciences;Rehabilitation	Neurosciences & Neurology;Rehabilitation	41	objectives: to document the incidence and outcome of urinary incontinence (ui) and urinary retention (ur) during acute traumatic brain injury (tbi) rehabilitation and determine associated clinical variables. methods: retrospective case series. results: eighty-four patients (mean age 44.7+/-17.9 years; 66 males, 18 females) with first-ever tbi within 6 weeks of injury. on admission, ui was present…
2001	Ashley, Mj;Persel, Cs;Clark, Mc	Traumatic Brain Injury;Validity	Traumatic Brain Injury (Tbi);Validity	Brain Injury	Kern Reg Ctr Dev Disabled;Ctr Neuro Skills	Validation Of An Independent Living Scale For Post-Acute Rehabilitation Applications	Usa	Traumatic Brain Injury;Validity	Ashley, Mj;Persel, Cs;Clark, Mc	Neurosciences;Rehabilitation	Neurosciences & Neurology;Rehabilitation	11	the independent living scale (ils) was developed in a post-acute traumatic brain injury (tbi) rehabilitation facility over a 15-year period to assess three main areas: (1) activities of daily living, (2) behaviour, and (3) initiation. the purpose of this study was to examine the psychometric properties of the ils, including test-retest stability, construct validity, and statistical fit. statistic…
1998	Yablon, Sa;Jackson, Ms;Meythaler, Jm;Birmingham, Jd;Englander, Jsg	Post-Traumatic Epilepsy;Severe Brain Injuries;Follow-Up;Phenytoin;Carbamazepine;Prophylaxis;Anticonvulsant;Head;Prevention;Recurrence	Carbamazepine;Prevention;Head;Follow-Up;Recurrence;Posttraumatic Epilepsy;Phenytoin;Anticonvulsant;Severe Brain Injuries	Archives Of Physical Medicine And Rehabilitation	Amer Acad Phys Med & Rehabil	Practice Parameter: Antiepileptic Drug Treatment Of Posttraumatic Seizures	Usa	Post-Traumatic Epilepsy;Severe Brain Injuries;Follow-Up;Phenytoin;Carbamazepine;Prophylaxis;Anticonvulsant;Head;Prevention;Recurrence	Yablon, Sa;Jackson, Ms;Meythaler, Jm;Birmingham, Jd;Englander, Jsg	Rehabilitation;Sport Sciences	Rehabilitation;Sport Sciences	39	the practice of antiepileptic drug (aed) prophylaxis for posttraumatic seizures (pts) is common, although results of clinical trials raise questions regarding the benefits of such treatment. a subcommittee of the brain injury special interest group of the american academy of physical medicine and rehabilitation was impaneled to review published literature regarding aed prophylaxis of pts and form…
2010	Walker, W. C.;Ketchum, J. M.;Marwitz, J. H.;Chen, T.;Hammond, F.;Sherer, M.;Meythaler, J.	Glasgow Coma Scale;Head-Injury;Galveston Orientation;Practical Scale;Rehabilitation;Log	Glasgow Coma Scale;Brain Injuries;Practical Scale;Galveston Orientation;Rehabilitation;Log	Journal Of Neurology Neurosurgery And Psychiatry	Wayne State Univ;Carolinas Rehabil;Virginia Commonwealth Univ;Tirr Mem Hermann	A Multicentre Study On The Clinical Utility Of Post-Traumatic Amnesia Duration In Predicting Global Outcome After Moderate-Severe Traumatic Brain Injury	Usa	Glasgow Coma Scale;Head-Injury;Galveston Orientation;Practical Scale;Rehabilitation;Log	Walker, Wc;Ketchum, Jm;Marwitz, Jh;Chen, T;Hammond, F;Sherer, M;Meythaler, J	Clinical Neurology;Psychiatry;Surgery	Neurosciences & Neurology;Psychiatry;Surgery	59	background: past research shows that post-traumatic amnesia (pta) duration is a particularly robust traumatic brain injury (tbi) outcome predictor, but low specificity limits its clinical utility. objectives: the current study assessed the relationship between pta duration and probability thresholds for glasgow outcome scale (gos) levels. methods: data were prospectively collected in this multice…
1999	Hanks, Ra;Temkin, N;Machamer, J;Dikmen, Ss	Blunt Head-Injury;Relatives;Symptoms;Sequelae;Scale	Relatives;Sequelae;Scale;Blunt Head-Injury;Symptoms	Archives Of Physical Medicine And Rehabilitation	Univ Washington	Emotional And Behavioral Adjustment After Traumatic Brain Injury	Usa	Blunt Head-Injury;Relatives;Symptoms;Sequelae;Scale	Hanks, Ra;Temkin, N;Machamer, J;Dikmen, Ss	Rehabilitation;Sport Sciences	Rehabilitation;Sport Sciences	89	objectives: to examine emotional and behavioral adjustment and recovery over 1 year after traumatic brain injury (tbi), and to determine whether the difficulties, if present, are due to neurologic insult. design: longitudinal evaluation of adjustment from 1 month to 1 year after injury. setting: level i trauma center at a university hospital. patients: one hundred fifty-seven consecutively hospit…
2011	Ward, Christopher D.;Smith, Alison;James, Helen;Novelle, Lesley;Bruder, Mel	Randomized Controlled-Trial;Irritable-Bowel-Syndrome;Chronic-Fatigue-Syndrome;Traumatic Brain-Injury;Back-Pain Patients;Family-Therapy;Couple Therapy;Behavior-Therapy;Focused Problems;Chronic Illness	Randomized Controlled Trial;Traumatic Brain Injury (Tbi);Family Therapy;Chronic Illness;Behavior Therapy;Chronic-Fatigue-Syndrome;Couple Therapy;Irritable-Bowel-Syndrome;Focused Problems;Back-Pain Patients	Clinical Rehabilitation	Huntingtons Dis Assoc;Univ Derby;Royal Derby Hosp	Using Systemic Approaches, Methods And Techniques In Rehabilitation Medicine	England	Randomized Controlled-Trial;Irritable-Bowel-Syndrome;Chronic-Fatigue-Syndrome;Traumatic Brain-Injury;Back-Pain Patients;Family-Therapy;Couple Therapy;Behavior-Therapy;Focused Problems;Chronic Illness	Ward, Cd;Smith, A;James, H;Novelle, L;Bruder, M	Rehabilitation	Rehabilitation	2	this series of articles for rehabilitation in practice aims to cover a knowledge element of the rehabilitation medicine curriculum. nevertheless they are intended to be of interest to a multidisciplinary audience. the competency addressed in this article is 'the trainee demonstrates a knowledge of benefits and limitations of counselling approaches, specifically in this article systemic family the…
2003	Hasenbein, U;Kuss, O;Baumer, M;Schert, C;Schneider, H;Wallesch, Cw	Acute-Care	Acute Care	Disability And Rehabilitation	Inst Neurol & Neurosurg Rehabil;Univ Magdeburg;Lva Sachsen Anhalt;Univ Halle Wittenberg	Physicians' Preferences And Expectations In Traumatic Brain Injury Rehabilitation - Results Of A Case-Based Questionnaire Survey	Germany	Acute-Care	Hasenbein, U;Kuss, O;Baumer, M;Schert, C;Schneider, H;Wallesch, Cw	Rehabilitation	Rehabilitation	2	purpose: analysis of medical decisions in the differential allocation of traumatic brain injury (tbi) rehabilitation programmes. method: medical specialists routinely involved in the treatment and rehabilitation of tbi patients from acute hospitals, rehabilitation centres, and the medical services of the workers' pension insurance of sachsen-anhalt and mecklenburg-vorpommern were included in a sy…
2008	Mccrea, Michael;Pliskin, Neil;Barth, Jeffrey;Cox, David;Fink, Joseph;French, Louis;Hammeke, Thomas;Hess, David;Hopewell, Alan;Orme, Daniel;Powell, Matthew;Ruff, Ron;Schrock, Barbara;Terryberryspohr, Lori;Vanderploeg, Rodney;Yoash-Gantz, Ruth	Mental-Health Problems;Football Players;Concussion;Iraq;Afghanistan;Neurotrauma;Recovery	Mild Traumatic Brain Injury;Mental-Health Problems;Iraq;Recovery;Football Players;Afghanistan;Neurotrauma	Clinical Neuropsychologist	Waukesha Mem Hosp	Official Position Of The Military Tbi Task Force On The Role Of Neuropsychology And Rehabilitation Psychology In The Evaluation, Management, And Research Of Military Veterans With Traumatic Brain Injury	Usa	Mental-Health Problems;Football Players;Concussion;Iraq;Afghanistan;Neurotrauma;Recovery	Mccrea, M;Pliskin, N;Barth, J;Cox, D;Fink, J;French, L;Hammeke, T;Hess, D;Hopewell, A;Orme, D;Powell, M;Ruff, R;Schrock, B;Terryberryspohr, L;Vanderploeg, R;Yoash-Gantz, R	Psychology, Clinical;Clinical Neurology;Psychology	Psychology;Neurosciences & Neurology	74	this position statement is a summary of the literature and learning regarding current issues raised by the occurrence, treatment, and study of traumatic brain injury in military service members and veterans. the report has been approved by the american academy of clinical neuropsychology (aacn), divisions 40 (neuropsychology) and 22 (rehabilitation psychology) of the american psychological associ…
1996	Girard, D;Brown, J;Burnettstolnack, M;Hashimoto, N;Hierwellmer, S;Perlman, Oz;Seigerman, C	Employment	Employment	Brain Injury	St Joseph Mercy Hosp;Univ Michigan	The Relationship Of Neuropsychological Status And Productive Outcomes Following Traumatic Brain Injury	Usa	Employment	Girard, D;Brown, J;Burnettstolnack, M;Hashimoto, N;Hierwellmer, S;Perlman, Oz;Seigerman, C	Neurosciences;Rehabilitation	Neurosciences & Neurology;Rehabilitation	57	neuropsychological assessment is a standard component of traumatic brain injury rehabilitation programmes; however, the relationship between neuropsychological test scores and functional abilities is not clear. the current study compared serial neuropsychological test data with functional outcomes for 152 subjects. outcome was operationally defined for three activity settings (home, school, work)…
2016	Towns, Stephanie J.;Zeitzer, Jamie;Kamper, Joel;Holcomb, Erin;Silva, Marc A.;Schwartz, Daniel J.;Nakase-Richardson, Risa	Sleep Disturbances;Prevalence;Care;Rehabilitation;Parameters;Disorders;Fatigue;Battery	Prevalence;Fatigue;Care;Sleep Disturbance;Rehabilitation;Parameters;Disorders;Battery	Pm&R	Univ S Florida;Hsr&D Ctr Innovat Disabil Rehabil & Res Cindrr;Va Palo Alto Hlth Care Syst;Dvbic;James A Haley Vet Hosp;Stanford Univ	Implementation Of Actigraphy In Acute Traumatic Brain Injury (Tbi) Neurorehabilitation Admissions: A Veterans Administration Tbi Model Systems Feasibility Study	Usa	Sleep Disturbances;Prevalence;Care;Rehabilitation;Parameters;Disorders;Fatigue;Battery	Towns, Sj;Zeitzer, J;Kamper, J;Holcomb, E;Silva, Ma;Schwartz, Dj;Nakase-Richardson, R	Rehabilitation;Sport Sciences	Rehabilitation;Sport Sciences	15	background: sleep problems and disorders are prevalent in patients with traumatic brain injury (tbi) and are associated with negative outcomes. incidence varies because of challenges including differences in assessment methods, particularly in the acute stages of recovery when patients are cognitively impaired and unable to complete traditional self-report methods. actigraphy (acg) recently has b…
2004	Domahs, F;Lochy, A;Eibl, G;Delazer, M	Cognitive Mechanisms;Damaged Patient;Simple Division;Vanishing Cues;Memory;Skills;Representation;Organization;Dyscalculia;Impairment	Simple Division;Vanishing Cues;Damaged Patient;Skills;Memory;Cognitive Mechanisms;Dyscalculia;Impairment;Organization;Representation	Neuropsychological Rehabilitation	Catholic Univ Louvain;Univ Potsdam;Inst Biostat;Univ Innsbruck	Adding Colour To Multiplication: Rehabilitation Of Arithmetic Fact Retrieval In A Case Of Traumatic Brain Injury	Belgium;Austria;Germany	Cognitive Mechanisms;Damaged Patient;Simple Division;Vanishing Cues;Memory;Skills;Representation;Organization;Dyscalculia;Impairment	Domahs, F;Lochy, A;Eibl, G;Delazer, M	Neurosciences;Psychology	Neurosciences & Neurology;Psychology	9	this study describes me, a patient in the chronic stage after a traumatic brain injury. during an extensive training programme me tried to regain automaticity in the retrieval of simple multiplication facts. he succeeded in substantially decreasing response latencies in multiplication, reducing the handicap at his job. this improvement generalised to a non-trained operand order, to non-trained pr…
2003	Williams, Wh;Evans, Jj;Fleminger, S	Outcome Measures	Outcome Measures	Neuropsychological Rehabilitation	Maudsley Hosp & Inst Psychiat;Univ Exeter;Oliver Zangwill Ctr Neuropsychol Rehabil	Neurorehabilitation And Cognitive-Behaviour Therapy Of Anxiety Disorders After Brain Injury: An Overview And A Case Illustration Of Obsessive-Compulsive Disorder	England	Outcome Measures	Williams, Wh;Evans, Jj;Fleminger, S	Neurosciences;Psychology	Neurosciences & Neurology;Psychology	46	survivors of acquired and traumatic brain injuries may often experience anxiety states. psychological reactions to neurological trauma may be caused by a complex interaction of a host of factors. we explore how anxiety states may be understood in terms of a biopsychosocial formulation of such factors. we also review the current evidence for the presence of specific anxiety disorders after brain i…
2003	Tate, Rl	Severe Head-Injury;Substance-Abuse;Rehabilitation Outcomes;Psychosocial Adjustment;Follow-Up;Prediction;Impairment;Dysfunction;Disability;Community	Severe Traumatic Brain Injury;Prediction;Dysfunction;Follow-Up;Psychosocial Adjustment;Substance-Abuse;Community;Disability;Impairment;Rehabilitation Outcome	Neuropsychological Rehabilitation	Univ Sydney	Impact Of Pre-Injury Factors On Outcome After Severe Traumatic Brain Injury: Does Post-Traumatic Personality Change Represent An Exacerbation Of Premorbid Traits?	Australia	Severe Head-Injury;Substance-Abuse;Rehabilitation Outcomes;Psychosocial Adjustment;Follow-Up;Prediction;Impairment;Dysfunction;Disability;Community	Tate, Rl	Neurosciences;Psychology	Neurosciences & Neurology;Psychology	30	although personality change is a frequent and disabling consequence of severe degrees of traumatic brain injury (tbi), little information is available beyond descriptive statements. the present paper presents a brief overview of the literature on the effects of pre-injury variables on post-trauma psychosocial functioning, and makes specific examination of the effect of premorbid personality struc…
1999	Wilkinson, R;Meythaler, Jm;Guin-Renfroe, S	Head-Injury;Amantadine;Damage;Recovery	Brain Injuries;Damage;Amantadine;Recovery	Brain Injury	Univ Alabama	Neuroleptic Malignant Syndrome Induced By Haloperidol Following Traumatic Brain Injury	Usa	Head-Injury;Amantadine;Damage;Recovery	Wilkinson, R;Meythaler, Jm;Guin-Renfroe, S	Neurosciences;Rehabilitation	Neurosciences & Neurology;Rehabilitation	32	the use of neuroleptics in the acute management of traumatic brain injury (tbi) is controversial and may be detrimental to recovery. the following case report describes a patient developing neuroleptic malignant syndrome (nms) secondary to the use of haloperidol given to control the patient's agitation. the patient began to exhibit symptoms consistent with nms (high fever, dystonia, diaphoresis, …
2004	Oppermann, Jd	Community Integration;Of-Life;Employment;Rehabilitation;Prediction;Outcomes;Tbi	Traumatic Brain Injury (Tbi);Employment;Prediction;Outcome;Rehabilitation;Community Integration;Of-Life	Brain Injury	Creighton Univ	Interpreting The Meaning Individuals Ascribe To Returning To Work After Traumatic Brain Injury: A Qualitative Approach	Usa	Community Integration;Of-Life;Employment;Rehabilitation;Prediction;Outcomes;Tbi	Oppermann, Jd	Neurosciences;Rehabilitation	Neurosciences & Neurology;Rehabilitation	40	objective: the purpose of this study was to describe, qualitatively, the meaning individuals ascribe to returning to work after traumatic injury to the brain. design: a qualitative multiple-case study design was used for this study to allow for flexibility during data collection and to support naturalistic generalizations. methods: a random sample of two participants was included in the study usi…
2012	Choi, Gyu Sik;Kim, Oh Lyong;Kim, Seong Ho;Ahn, Sang Ho;Cho, Yoon Woo;Son, Su Min;Jang, Sung Ho	Axonal Injury;Corticospinal Tract;Basal Ganglia;Transtentorial Herniation;Pyramidal Tract;Red Nucleus;Head-Injury;Recovery;Impairment;Lesions	Lesions;Axonal Injury;Brain Injuries;Basal Ganglia;Pyramidal Tract;Recovery;Corticospinal Tract;Red Nucleus;Impairment;Transtentorial Herniation	Archives Of Neurology	Yeungnam Univ	Classification Of Cause Of Motor Weakness In Traumatic Brain Injury Using Diffusion Tensor Imaging	South Korea	Axonal Injury;Corticospinal Tract;Basal Ganglia;Transtentorial Herniation;Pyramidal Tract;Red Nucleus;Head-Injury;Recovery;Impairment;Lesions	Choi, Gs;Kim, Ol;Kim, Sh;Ahn, Sh;Cho, Yw;Son, Sm;Jang, Sh	Clinical Neurology	Neurosciences & Neurology	28	background: many studies have attempted to elucidate the causes of motor weakness in patients with traumatic brain injury (tbi). most of these studies have focused on the specific cause of motor weakness. however, little is known about the classification and elucidation of the causes of motor weakness in consecutive patients with tbi. objective: to attempt to classify with diffusion tensor imagin…
1999	Watts, R;Perlesz, A	Family Assessment Device;Closed-Head Injury;Social Support;Caregivers;Reliability;Validity;Distress;Health;Impact;Life	Social Support;Distress;Impact;Family Assessment Device;Validity;Closed-Head-Injury;Health;Reliability;Life;Caregivers	Brain Injury	Rehab Plus	Psychosocial Outcome Risk Indicator: Predicting Psychosocial Outcome Following Traumatic Brain Injury	New Zealand	Family Assessment Device;Closed-Head Injury;Social Support;Caregivers;Reliability;Validity;Distress;Health;Impact;Life	Watts, R;Perlesz, A	Neurosciences;Rehabilitation	Neurosciences & Neurology;Rehabilitation	14	this study examines the outcome of 29 individuals with traumatic brain injury (tbi) and 23 of their respective significant others, 12 months after discharge from inpatient rehabilitation services, as a means of determining the validity of a measure developed to predict psychosocial outcome. this measure consists of 18 questions that examine 12 factors and requires the rater re make a judgement ab…
1999	Hanks, Ra;Rapport, Lj;Millis, Sr;Deshpande, Sa	Traumatic Brain Injury;Disability Rating-Scale;Glasgow Outcome Scale;Severe Head Trauma;Premorbid Intelligence;Independence Measure;Practical Scale;Stroke Patients;Working-Memory;Reading Test	Traumatic Brain Injury (Tbi);Severe Traumatic Brain Injury;Glasgow Outcome Scale;Stroke Patients;Practical Scale;Independence Measure;Reading Test;Premorbid Intelligence;Disability Rating-Scale;Working Memory	Archives Of Physical Medicine And Rehabilitation	Rehabil Inst Michigan;Wayne State Univ	Measures Of Executive Functioning As Predictors Of Functional Ability And Social Integration In A Rehabilitation Sample	Usa	Traumatic Brain Injury;Disability Rating-Scale;Glasgow Outcome Scale;Severe Head Trauma;Premorbid Intelligence;Independence Measure;Practical Scale;Stroke Patients;Working-Memory;Reading Test	Hanks, Ra;Rapport, Lj;Millis, Sr;Deshpande, Sa	Rehabilitation;Sport Sciences	Rehabilitation;Sport Sciences	143	objective: to examine the utility of executive function tests in predicting rehabilitation outcome. design: a prospective, descriptive study of the value of neuropsychologic and motor functioning measures in the prediction of functional outcome 6 months after acute rehabilitation. setting: a midwestern, urban, university-affiliate rehabilitation hospital. patients: ninety consecutive admissions t…
1997	Baguley, Ij;Felmingham, Kl;Lahz, S;Gordon, E;Lazzaro, I;Schotte, De	Auditory Oddball Task;Closed Head-Injury;Reaction-Time;P300;Performance;Validation;Sequelae;Stimuli;Amnesia;Memory	Amnesia;Sequelae;Auditory Oddball Task;Stimuli;Validation;Closed-Head-Injury;Reaction-Time;Memory;P300;Performance	Archives Of Physical Medicine And Rehabilitation	Westmead Hosp;Univ Sydney	Alcohol Abuse And Traumatic Brain Injury: Effect On Event-Related Potentials	Australia	Auditory Oddball Task;Closed Head-Injury;Reaction-Time;P300;Performance;Validation;Sequelae;Stimuli;Amnesia;Memory	Baguley, Ij;Felmingham, Kl;Lahz, S;Gordon, E;Lazzaro, I;Schotte, De	Rehabilitation;Sport Sciences	Rehabilitation;Sport Sciences	29	objective: to examine the individual and combined impact that traumatic brain injury (tbi) and heavy social use of alcohol have on electrophysiologic correlates of working memory and evaluation of task-relevant information. design: case-control study. setting: university hospital brain injury rehabilitation unit. participants: forty male volunteers divided into four groups on the basis of their h…
2012	Chen, Amy Y.;Zagorski, Brandon;Parsons, Daria;Vander Laan, Rika;Chan, Vincy;Colantonio, Angela	Racial Disparities;Medical-Care;Rehabilitation;Outcomes;Epidemiology;Moderate;Adults	Medical-Care;Outcome;Epidemiology;Rehabilitation;Moderate;Adults;Ethnic Disparities	Bmc Neurology	Toronto Rehabil Inst;Queens Univ;Univ Toronto	Factors Associated With Discharge Destination From Acute Care After Acquired Brain Injury In Ontario, Canada	Canada	Racial Disparities;Medical-Care;Rehabilitation;Outcomes;Epidemiology;Moderate;Adults	Chen, Ay;Zagorski, B;Parsons, D;Vander Laan, R;Chan, V;Colantonio, A	Clinical Neurology	Neurosciences & Neurology	33	background: the aim of this paper is to examine factors associated with discharge destination after acquired brain injury in a publicly insured population using the anderson behavioral model as a framework. methods: we utilized a retrospective cohort design. inpatient data from provincial acute care records from fiscal years 2003/4 to 2006/7 with a diagnostic code of traumatic brain injury (tbi) …
2005	Avesani, R;Salvi, L;Rigoli, G;Gambini, Mg	Finnish Patients 5;Acute Predictors;Return;Work;Rehabilitation;Employment;Reemployment;Program	Employment;Reemployment;Rehabilitation;Return;Finnish Patients 5;Acute Predictors;Work;Program	Brain Injury	Don Calabria Hosp	Reintegration After Severe Brain Injury: A Retrospective Study	Italy	Finnish Patients 5;Acute Predictors;Return;Work;Rehabilitation;Employment;Reemployment;Program	Avesani, R;Salvi, L;Rigoli, G;Gambini, Mg	Neurosciences;Rehabilitation	Neurosciences & Neurology;Rehabilitation	38	primary objective: the evaluation of school and work reintegration of patients following severe brain injury and of the relationship between the most common (early and late) prognostic indicators and reintegration itself. research design: a retrospective study on a population of 353 patients consecutively admitted to an intensive rehabilitation unit (s. cuore hospital, negrar, italy) from 1991-19…
2007	Rothman, Micol S.;Arciniegas, David B.;Filley, Christopher M.;Wierman, Margaret E.	Growth-Hormone Deficiency;Cognitive Function;Testosterone Replacement;Subarachnoid Hemorrhage;Pituitary Dysfunction;Critical Illness;Hypogonadal Men;Septic Shock;Sex-Hormones;Head Trauma	Growth Hormone Deficiency;Sex-Hormones;Septic Shock;Testosterone Replacement;Brain Injuries;Cognitive Function;Hypogonadal Men;Pituitary Dysfunction;Subarachnoid Hemorrhage;Critical Illness	Journal Of Neuropsychiatry And Clinical Neurosciences	Ctr Hlth Sci;Healthone Spalding Rehabil Hosp;Vet Affairs Med Ctr;Univ Colorado	The Neuroendocrine Effects Of Traumatic Brain Injury	Usa	Growth-Hormone Deficiency;Cognitive Function;Testosterone Replacement;Subarachnoid Hemorrhage;Pituitary Dysfunction;Critical Illness;Hypogonadal Men;Septic Shock;Sex-Hormones;Head Trauma	Rothman, Ms;Arciniegas, Db;Filley, Cm;Wierman, Me	Clinical Neurology;Neurosciences;Psychiatry	Neurosciences & Neurology;Psychiatry	39	neuroendocrine dysfunction after traumatic brain injury (tbi) is under-diagnosed, under-treated, and may adversely affect the rate of recovery. single or multiple pituitary-target hormone disruption occurs in up to two-thirds of persons with tbi, most commonly affecting the gonadal and growth hormone axes. the time course of decline in and recovery of pituitary function in relation to cognitive d…
2001	Mchenry, Ma	Amyotrophic-Lateral-Sclerosis;Expiratory Flow	Amyotrophic-Lateral-Sclerosis;Expiratory Flow	Brain Injury	Transit Learning Ctr	Vital Capacity Following Traumatic Brain Injury	Usa	Amyotrophic-Lateral-Sclerosis;Expiratory Flow	Mchenry, Ma	Neurosciences;Rehabilitation	Neurosciences & Neurology;Rehabilitation	11	this study was designed to describe lung volume subdivisions in individuals with traumatic brain injury. records were reviewed for 114 consecutive referrals for motor speech evaluations in a community re-entry residential rehabilitation programme. obtained measures were vital capacity, inspiratory capacity, and expiratory reserve volume at the time of evaluation. seventy-nine per cent of subjects…
2000	Teasdale, Tw;Jorgensen, Os;Ripa, C;Nielsen, As;Christensen, Al	Head-Injury;Alzheimers-Disease;E Polymorphism;Allele;Decline;Apoe	Apoe;Allele;E Polymorphism;Brain Injuries;Alzheimers-Disease;Decline	Neuropsychological Rehabilitation	Univ Copenhagen	Apolipoprotein E And Subjective Symptomatology Following Brain Injury Rehabilitation	Denmark	Head-Injury;Alzheimers-Disease;E Polymorphism;Allele;Decline;Apoe	Teasdale, Tw;Jorgensen, Os;Ripa, C;Nielsen, As;Christensen, Al	Neurosciences;Psychology	Neurosciences & Neurology;Psychology	10	the apolipoprotein e (apoe) allele epsilon 4 has been repeatedly demonstrated to be related to the development of alzheimer's disease. we have investigated its potential significance in stroke and traumatic brain injury as reflected in outcome following neuropsychological rehabilitation of 39 brain injured adults (mean age at injury 33.3 years, range 16-56). outcome was evaluated by rating scales…
1999	Schootman, M;Fuortes, L	Head-Injury;Outcomes;Rehabilitation;Disability	Outcome;Disability;Brain Injuries;Rehabilitation	Brain Injury	Univ Iowa;Bur Injury & Disabil Prevent	Functional Status Following Traumatic Brain Injuries: Population-Based Rural-Urban Differences	Usa	Head-Injury;Outcomes;Rehabilitation;Disability	Schootman, M;Fuortes, L	Neurosciences;Rehabilitation	Neurosciences & Neurology;Rehabilitation	43	many studies have described functional outcomes following traumatic brain injury (tbi), but few have attempted to contrast differences in functional status and receipt of services of persons residing in rural and urban counties. persons hospitalized with tbi completed a self-administered survey 1-1.5 years after their injury. survivors of tbi in rural areas were more likely to be functionally dep…
2007	Simpson, Grahame K.;Tate, Robyn L.	Rehabilitation;Association;Depression	Association;Rehabilitation;Depression	Medical Journal Of Australia	Royal Rehabil Ctr;Univ Sydney;Liverpool Hlth Serv	Preventing Suicide After Traumatic Brain Injury: Implications For General Practice	Australia	Rehabilitation;Association;Depression	Simpson, Gk;Tate, Rl	Medicine, General & Internal	General & Internal Medicine	21	people with traumatic brain injury (tbi) have an increased risk of suicide, suicide attempts and suicide ideation compared with the general population. most suicide deaths and attempts involve self-poisoning. general practitioners are strategically placed to make a significant contribution to preventing suicide in this group. assessment approaches need to take into account the chronic nature of s…
2001	Doig, E;Fleming, J;Tooth, L	Quality-Of-Life;Closed-Head-Injury;Questionnaire;Disabilities;Impairments;Employment;Return;Scale;Work	Employment;Scale;Return;Questionnaire;Closed-Head-Injury;Disability;Quality Of Life;Work;Impairment	Brain Injury	Princess Alexandra Hosp;Univ Queensland	Patterns Of Community Integration 2-5 Years Post-Discharge From Brain Injury Rehabilitation	Australia	Quality-Of-Life;Closed-Head-Injury;Questionnaire;Disabilities;Impairments;Employment;Return;Scale;Work	Doig, E;Fleming, J;Tooth, L	Neurosciences;Rehabilitation	Neurosciences & Neurology;Rehabilitation	98	outcome after traumatic brain injury (tbi) is characterized by a high degree of variability which has often been difficult to capture in traditional outcome studies. the purpose of this study was to describe patterns of community integration 2-5 years after tbi. participants were 208 patients admitted to a brain injury rehabilitation unit between 1991-1995 in brisbane, australia. the design compr…
2007	Roche, Nadine L.;Moody, Anna;Szabo, Krisztina;Fleming, Jennifer M.;Shum, David H. K.	Self-Awareness;Rehabilitation;Deficits	Self-Awareness;Rehabilitation;Deficits	Neuropsychological Rehabilitation	Univ Queensland;Griffith Univ	Prospective Memory In Adults With Traumatic Brain Injury: An Analysis Of Perceived Reasons For Remembering And Forgetting	Australia	Self-Awareness;Rehabilitation;Deficits	Roche, Nl;Moody, A;Szabo, K;Fleming, Jm;Shum, Dhk	Neurosciences;Psychology	Neurosciences & Neurology;Psychology	26	reasons for prospective remembering and forgetting after traumatic brain injury (tbi) were investigated using ellis' (1996) five phases of prospective memory as a framework. participants were 38 individuals with severe tbi and 34 controls. participants self-rated their perceived reasons for prospective remembering and forgetting using section c of the comprehensive assessment of prospective memor…
2011	Schoenberger, Michael;Ponsford, Jennie;Olver, John;Ponsford, Michael;Wirtz, Markus	Rehabilitation;Association;Multicenter;Depression;Validation;Duration;Return;State	Duration;Multicenter;Rehabilitation;Validation;Depression;State;Return;Association	Journal Of Neurology Neurosurgery And Psychiatry	Univ Educ;Natl Trauma Res Inst;Monash Univ;Epworth Med Fdn;Univ Freiburg	Prediction Of Functional And Employment Outcome 1 Year After Traumatic Brain Injury: A Structural Equation Modelling Approach	Germany;Australia	Rehabilitation;Association;Multicenter;Depression;Validation;Duration;Return;State	Schonberger, M;Ponsford, J;Olver, J;Ponsford, M;Wirtz, M	Clinical Neurology;Psychiatry;Surgery	Neurosciences & Neurology;Psychiatry;Surgery	56	background traumatic brain injury (tbi) can cause lasting functional changes and lead to unemployment. the purpose of this study was to create and test a structural equation model (sem) of the prediction of functional and employment outcome after tbi. methods participants were 949 individuals with predominantly moderate to severe tbi (74% males, median age 25.7 years) who attended a follow-up int…
1998	Paniak, C;Toller-Lobe, G;Durand, A;Nagy, J	Closed-Head-Injury;Neuropsychological Rehabilitation;Postconcussive Symptoms;Concussion	Neuropsychological Rehabilitation;Closed-Head-Injury;Post-Concussion Symptoms;Mild Traumatic Brain Injury	Brain Injury	Univ Alberta;Glenrose Rehabil Hosp	A Randomized Trial Of Two Treatments For Mild Traumatic Brain Injury	Canada	Closed-Head-Injury;Neuropsychological Rehabilitation;Postconcussive Symptoms;Concussion	Paniak, C;Toller-Lobe, G;Durand, A;Nagy, J	Neurosciences;Rehabilitation	Neurosciences & Neurology;Rehabilitation	106	the purpose of this study was to compare an education-oriented single session treatment (ss) for mild traumatic brain injury (mtbi) to a more extensive assessment, education, and treatment-as-needed intervention (tan). participants were 111 adults with mtbi who were recruited from consecutive admissions to two hospital emergency wards. they were randomly assigned to either the ss or tan modality.…
2022	Kersey, Jessica;Baum, Carolyn M.;Hammel, Joy;Terhorst, Lauren;Mccue, Michael;Skidmore, Elizabeth R.	Quality-Of-Life;Measurement Instruments;Multidimensional Scale;Diagnostic-Tests;People	People;Diagnostic-Tests;Multidimensional Scale;Quality Of Life;Measurement Instruments	Pm&R	Univ Pittsburgh;Washington Univ;Univ Illinois	Cut Points And Sensitivity To Change Of The Enfranchisement Scale Of The Community Participation Indicators In Adults With Traumatic Brain Injury	Usa	Quality-Of-Life;Measurement Instruments;Multidimensional Scale;Diagnostic-Tests;People	Kersey, J;Baum, Cm;Hammel, J;Terhorst, L;Mccue, M;Skidmore, Er	Rehabilitation;Sport Sciences	Rehabilitation;Sport Sciences	0	background community participation is an important outcome of rehabilitation following traumatic brain injury. yet, few measures assess inclusion and belonging (enfranchisement) as a dimension of community participation. the enfranchisement scale of the community participation indicators addresses this need. however, research on its psychometric properties is lacking. objective to examine cut poi…
1994	Gurns, S;Kappenberg, R;Mckenna, A;Wood, C	Lesion Location;Mood Disorders;Stroke;Dysfunction;Depression;Disease;Injury	Dysfunction;Injury;Mood Disorders;Disorders;Depression;Stroke;Lesion Location	Brain Injury	Kansas Rehabil Hosp;Pacific Inst Behav Med	Brain Injury - Personality, Psychopathology And Neuropsychology	Usa	Lesion Location;Mood Disorders;Stroke;Dysfunction;Depression;Disease;Injury	Gurns, S;Kappenberg, R;Mckenna, A;Wood, C	Neurosciences;Rehabilitation	Neurosciences & Neurology;Rehabilitation	12	this study investigated the relationship between brain injury and personality, using the luria-nebraska neuropsychological battery and the clinical analysis questionnaire as measurement tools. psychopathological factors, as opposed to normal personality traits, were highly correlated with measures of brain injury. depression, in particular, was found to be substantially involved in the sequelae o…
1998	Paniak, C;Macdonald, J;Toller-Lobe, G;Durand, A;Nagy, J	Amnesia	Amnesia	Journal Of Clinical And Experimental Neuropsychology	Univ Alberta;Glenrose Rehabil Hosp	A Preliminary Normative Profile Of Mild Traumatic Brain Injury Diagnostic Criteria	Canada	Amnesia	Paniak, C;Macdonald, J;Toller-Lobe, G;Durand, A;Nagy, J	Psychology, Clinical;Clinical Neurology;Psychology	Psychology;Neurosciences & Neurology	12	this study investigated how mild traumatic brain injury (mtbi) diagnostic and related variables present in a large, nonreferred mtbi sample. participants were 119 adults with mtbi, drawn from consecutive admissions to two hospital emergency wards. within 3 weeks of injury, they were asked how the 1993 american congress of rehabilitation medicine mtbi diagnostic criteria and related phenomena pres…
2011	Saban, Karen L.;Smith, Bridget M.;Collins, Eileen G.;Pape, Theresa Louise-Bender	Quality-Of-Life;Gender-Differences;Independence Measure;Cerebral-Ischemia;Self-Efficacy;1St Year;Progesterone;Outcomes;Female;Estrogen	Outcome;Gender-Differences;Cerebral-Ischemia;Estrogen;Self-Efficacy;Independence Measure;1St Year;Quality Of Life;Female;Progesterone	Journal Of Womens Health	Edward Hines Jr Va Hosp;Northwestern Univ;Univ Illinois;Loyola Univ Chicago	Sex Differences In Perceived Life Satisfaction And Functional Status One Year After Severe Traumatic Brain Injury	Usa	Quality-Of-Life;Gender-Differences;Independence Measure;Cerebral-Ischemia;Self-Efficacy;1St Year;Progesterone;Outcomes;Female;Estrogen	Saban, Kl;Smith, Bm;Collins, Eg;Pape, Tlb	Public, Environmental & Occupational Health;Medicine, General & Internal;Obstetrics & Gynecology;Women'S Studies	Public, Environmental & Occupational Health;General & Internal Medicine;Obstetrics & Gynecology;Women'S Studies	21	aims: the primary aim of this study was to describe and compare perceived life satisfaction and perceived functional motor and cognitive status 1 year after severe traumatic brain injury (tbi) in males and females, adjusting for demographics and severity of injury. methods: data of 297 participants were abstracted from the national institute on disability rehabilitation and research (nidrr)-funde…
2003	Labi, Mlc;Brentjens, M;Coad, Ml;Flynn, Wj;Zielezny, M	Severe Head-Injury;Secondary Insults;Rehabilitation;Prevention;Hypotension;Depression;Adults;Damage;Abuse;Tbi	Traumatic Brain Injury (Tbi);Severe Traumatic Brain Injury;Hypotension;Abuse;Damage;Prevention;Rehabilitation;Adults;Depression;Secondary Insults	Brain Injury	Suny Buffalo	Development Of A Longitudinal Study Of Complications And Functional Outcomes After Traumatic Brain Injury	Usa	Severe Head-Injury;Secondary Insults;Rehabilitation;Prevention;Hypotension;Depression;Adults;Damage;Abuse;Tbi	Labi, Mlc;Brentjens, M;Coad, Ml;Flynn, Wj;Zielezny, M	Neurosciences;Rehabilitation	Neurosciences & Neurology;Rehabilitation	11	primary objective: to create a longitudinal database of patients with moderate and severe traumatic brain injury. research design: a prospective study design was used to collect data pertaining to demographics, acute and post-acute management, complications, resource utilization and functional outcomes. methods and procedures: data were collected on 233 patients with a glasgow coma score of 12 or…
2000	Stemmer, B;Gahl, B;Lacher, S;Schoenle, Pw	Missing field	Missing field	Brain And Cognition	Univ Konstanz;Inst Univ Geriatr Montreal	Predicting Vocational And Independence Status From Early Assessment Of Motor, Cognitive, And Social Abilities In Traumatic Brain Injury Patients	Canada;Germany	Missing field	Stemmer, B;Gahl, B;Lacher, S;Schoenle, Pw	Neurosciences;Psychology, Experimental	Neurosciences & Neurology;Psychology	5	motor, cognitive, social, demographic, and lesion site data were obtained from traumatic brain injury (tbi) and stroke patients at the time of first admission (between 35 and 43 days post brain damage) to inpatient neurological rehabilitation. the relationship between these data and outcome measures (defined as "basic" independence, "complex" independence, employment status) was investigated. in …
1996	Swaine, Br;Sullivan, Sj	Severe Head-Injury;Rehabilitation;Stroke	Severe Traumatic Brain Injury;Stroke;Rehabilitation	Brain Injury	Concordia Univ;Inst Readaptat Montreal;Univ Montreal	Longitudinal Profile Of Early Motor Recovery Following Severe Traumatic Brain Injury	Canada	Severe Head-Injury;Rehabilitation;Stroke	Swaine, Br;Sullivan, Sj	Neurosciences;Rehabilitation	Neurosciences & Neurology;Rehabilitation	33	a prospective longitudinal design was employed to describe early (first 6 weeks post-injury) motor function recovery in 16 individuals with severe traumatic brain injury (tbi). reliable, standardized testing and scoring protocols were used by a physical therapist to evaluate subjects on several different aspects of motor function, including primitive reflexes, equilibrium/protective reactions, an…
1997	Zafonte, Rd;Mann, Nr;Millis, Sr;Wood, Dl;Lee, Cy;Black, Kl	Craniocerebral Gunshot Wounds;Glasgow-Coma-Scale;Adult Civilians;Head-Injury;Vietnam;Population;Management;Mortality;Neurology;Prognosis	Prognosis;Population;Vietnam;Craniocerebral Gunshot Wounds;Glasgow Coma Scale;Brain Injuries;Mortality;Adults;Management;Neurology	Brain Injury	Wayne State Univ	Functional Outcome After Violence Related Traumatic Brain Injury	Usa	Craniocerebral Gunshot Wounds;Glasgow-Coma-Scale;Adult Civilians;Head-Injury;Vietnam;Population;Management;Mortality;Neurology;Prognosis	Zafonte, Rd;Mann, Nr;Millis, Sr;Wood, Dl;Lee, Cy;Black, Kl	Neurosciences;Rehabilitation	Neurosciences & Neurology;Rehabilitation	27	violent injuries have become an increasingly prevalent cause of traumatic brain injury (tbi). these injuries can be classified as either penetrating or non-penetrating in nature. while much of the research on violence has been within a military population, there exists a marked difference between military and civilian injuries. prior work has reported relatively poor outcomes for those individual…
2020	Ullah, Sami;Bin Ayaz, Saeed;Moukais, Imad S.;Qureshi, Ahmad Z.;Alumri, Talal;Wani, Tariq A.;Aldajani, Adel A.	Missing field	Missing field	Neurosciences	King Fahad Med City;Combined Mil Hosp Jhelum;Natl Guard Hosp	Factors Affecting Functional Outcomes Of Traumatic Brain Injury Rehabilitation At A Rehabilitation Facility In Saudi Arabia	Pakistan;Saudi Arabia	Missing field	Ullah, S;Bin Ayaz, S;Moukais, Is;Qureshi, Az;Alumri, T;Wani, Ta;Aldajani, Aa	Clinical Neurology	Neurosciences & Neurology	3	objectives: to identify the factors that affect disability after inpatient rehabilitation (ipr) in persons with traumatic brain injury (tbi). methods: this retrospective study identified 140 patients aged >= 16 years who were admitted to the tbi rehabilitation unit at king fahad medical city, riyadh, kingdom of saudi arabia between 2015 and 2017. the collected data included demographic variables,…
1998	Strauss, Dj;Shavelle, Rm;Anderson, Tw	Spinal-Cord Injury;Severe Mental-Retardation;Life Expectancy;Mortality;People	People;Mortality;Life Expectancy;Spinal Cord Injury;Severe Mental-Retardation	Archives Of Physical Medicine And Rehabilitation	Univ British Columbia;Univ Calif Riverside	Long-Term Survival Of Children And Adolescents After Traumatic Brain Injury	Canada;Usa	Spinal-Cord Injury;Severe Mental-Retardation;Life Expectancy;Mortality;People	Strauss, Dj;Shavelle, Rm;Anderson, Tw	Rehabilitation;Sport Sciences	Rehabilitation;Sport Sciences	64	objective: to obtain information on long-term mortality risk and life expectancy after traumatic brain injury (tbi), to improve planning and for counseling patients and their families. in contrast to the literature for spinal cord injury and other disabilities, there have been few such reports for tbi. design: records were reviewed on 946 persons aged 5 to 21 years who had sustained tbi. all were…
1997	Sander, Am;Seel, Rt;Kreutzer, Js;Hall, Km;High, Wm;Rosenthal, M	Closed Head-Injury;Follow-Up;Social-Adjustment;Recovery	Recovery;Closed-Head-Injury;Follow-Up;Social-Adjustment	Archives Of Physical Medicine And Rehabilitation	Baylor Coll Med;Santa Clara Valley Med Ctr;Wayne State Univ;Virginia Commonwealth Univ	Agreement Between Persons With Traumatic Brain Injury And Their Relatives Regarding Psychosocial Outcome Using The Community Integration Questionnaire	Usa	Closed Head-Injury;Follow-Up;Social-Adjustment;Recovery	Sander, Am;Seel, Rt;Kreutzer, Js;Hall, Km;High, Wm;Rosenthal, M	Rehabilitation;Sport Sciences	Rehabilitation;Sport Sciences	68	objective: to extend psychometric research on the community integration questionnaire (ciq) by comparing patients' reports with those of family members. design: reports on community integration were obtained from family members and patients 1 year after brain injury. kappa reliability coefficients were used to examine agreement for individual items on the questionnaire. total scores for the three…
1994	Banja, J;Johnston, Mv	Disability Rating-Scale;Severe Head-Injury;Traumatic Brain Injury;Patient Satisfaction;Early Intervention;Health-Insurance;Practical Scale;New-Haven;Care;Quality	Traumatic Brain Injury (Tbi);Severe Traumatic Brain Injury;Practical Scale;Care;Early Intervention;New-Haven;Patient Satisfaction;Health-Insurance;Quality;Disability Rating-Scale	Archives Of Physical Medicine And Rehabilitation	Kessler Inst Rehabil	Outcomes Evaluation In Tbi Rehabilitation .3. Ethical Perspectives And Social-Policy	Usa	Disability Rating-Scale;Severe Head-Injury;Traumatic Brain Injury;Patient Satisfaction;Early Intervention;Health-Insurance;Practical Scale;New-Haven;Care;Quality	Banja, J;Johnston, Mv	Rehabilitation;Sport Sciences	Rehabilitation;Sport Sciences	6	the choice and interpretation of rehabilitation outcomes are suffused with personal and social values. in this article we examine the ethical implications of outcomes evaluation. the viewpoints of key parties to the rehabilitation process are considered. self-determination of persons served is of central significance. valuative conflicts in practice frequently obscure the meaning of a ''good'' ou…
2022	Papadimitriou, Christina;Weaver, Jennifer;Guernon, Ann;Walsh, Elyse;Mallinson, Trudy;Pape, Theresa L. Bender	National Institute;Decision-Making;Disability;Recovery;Physiotherapists;Phenomenology;Connectivity;Disruption;Diagnosis;Search	Disturbance;Diagnosis;National Institute;Connectivity;Search;Decision-Making;Disability;Phenomenology;Recovery;Physical Therapists	Plos One	Res Serv;Oakland Univ;Edward Hines Jr Va;Northwestern Univ;Lewis Univ;George Washington Univ;Ft Collins Colorado State Univ	"Fluctuation Is The Norm": Rehabilitation Practitioner Perspectives On Ambiguity And Uncertainty In Their Work With Persons In Disordered States Of Consciousness After Traumatic Brain Injury	Usa	National Institute;Decision-Making;Disability;Recovery;Physiotherapists;Phenomenology;Connectivity;Disruption;Diagnosis;Search	Papadimitriou, C;Weaver, J;Guernon, A;Walsh, E;Mallinson, T;Pape, Tlb	Multidisciplinary Sciences	Science & Technology - Other Topics	0	the purpose of this study is to describe the clinical lifeworld of rehabilitation practitioners who work with patients in disordered states of consciousness (doc) after severe traumatic brain injury (tbi). we interviewed 21 practitioners using narrative interviewing methods from two specialty health systems that admit patients in doc to inpatient rehabilitation. the overarching theme arising from…
2013	Pretorius, C.;Broodryk, M.	Missing field	Missing field	South African Journal Of Psychiatry	Univ Stellenbosch	Misconceptions About Traumatic Brain Injuries Among South African University Students	South Africa	Missing field	Pretorius, C;Broodryk, M	Psychiatry	Psychiatry	9	objective. to investigate the incidence and type of misconceptions about traumatic brain injuries (tbis) harboured by university students. method. a convenience sample of 705 university students were recruited and data were collected using an electronic survey. the link to the survey was sent via e-mail to all registered students at stellenbosch university. the participants had to complete the co…
2004	Bezeau, Sc;Bogod, Nm;Mateer, Ca	Viewing Time;Metaanalysis;Aggression;Therapy	Treatment;Aggression;Viewing Time;Metaanalysis	Brain Injury	Univ Victoria	Sexually Intrusive Behaviour Following Brain Injury: Approaches To Assessment And Rehabilitation	Canada	Viewing Time;Metaanalysis;Aggression;Therapy	Bezeau, Sc;Bogod, Nm;Mateer, Ca	Neurosciences;Rehabilitation	Neurosciences & Neurology;Rehabilitation	35	sexually intrusive behaviour, which may range from inappropriate commentary to rape, is often observed following a traumatic brain injury. it may represent novel behaviour patterns or an exacerbation of pre-injury personality traits, attitudes, and tendencies. sexually intrusive behaviour poses a risk to staff and residents of residential facilities and to the community at large, and the developm…
2014	Hyatt, Kyong;Davis, Linda L.;Barroso, Julie	Head-Injury;Veterans;Barriers;Iraq	Barriers;Veterans;Brain Injuries;Iraq	Military Medicine	Duke Univ;Walter Reed Natl Mil Med Ctr	Chasing The Care: Soldiers Experience Following Combat-Related Mild Traumatic Brain Injury	Usa	Head-Injury;Veterans;Barriers;Iraq	Hyatt, K;Davis, Ll;Barroso, J	Medicine, General & Internal	General & Internal Medicine	14	objective: one of the most common, yet most difficult to detect injuries sustained by u.s. soldiers in iraq and afghanistan is mild traumatic brain injury (mtbi). left untreated, mtbi can negatively impact soldiers' postdeployment adjustment. this research describes the rehabilitation experiences of soldiers with a history of mtbi and their spouses. method: nine soldiers with mtbi and their spous…
2006	Van Baalen, B.;Odding, E.;Van Woensel, M. P. C.;Van Kessel, M. A.;Roebroeck, M. E.;Stam, H. J.	Functional Assessment Scales;Health Survey Sf-36;Rating-Scale;Head-Injury;Follow-Up;Rehabilitation;Community;Severity;Recovery;Outcomes	Rating-Scale;Outcome;Functional Assessment Measure;Brain Injuries;Follow-Up;Rehabilitation;Community;Recovery;Health Survey Sf-36;Severity	Clinical Rehabilitation	Univ Med Ctr Rotterdam;Rijndam Rehabil Ctr	Reliability And Sensitivity To Change Of Measurement Instruments Used In A Traumatic Brain Injury Population	Netherlands	Functional Assessment Scales;Health Survey Sf-36;Rating-Scale;Head-Injury;Follow-Up;Rehabilitation;Community;Severity;Recovery;Outcomes	Van Baalen, B;Odding, E;Van Woensel, Mpc;Van Kessel, Ma;Roebroeck, Me;Stam, Hj	Rehabilitation	Rehabilitation	92	objective: to compile a minimum data set for the follow-up of traumatic brain injury patients from discharge from hospital to one year post injury to assess functioning and participation in the physical, cognitive and psychosocial domains, and in quality of life. design: repeated questionnaire interviews by two observers to establish interobserver reliability of the measurement instruments at dis…
2012	Egede, Leonard E.;Dismuke, Clara;Echols, Carrae	Health-Care-System;Racial Disparities;Ethnic Disparities;Functional Outcomes;Administrative Data;Rehabilitation;Race;Moderate;Cohort	Rehabilitation;Moderate;Administrative Data;Functional Outcomes;Cohort;Health-Care-System;Race;Ethnic Disparities	American Journal Of Public Health	Med Univ S Carolina;Ralph H Johnson Vet Affairs Med Ctr	Racial/Ethnic Disparities In Mortality Risk Among Us Veterans With Traumatic Brain Injury	Usa	Health-Care-System;Racial Disparities;Ethnic Disparities;Functional Outcomes;Administrative Data;Rehabilitation;Race;Moderate;Cohort	Egede, Le;Dismuke, C;Echols, C	Public, Environmental & Occupational Health	Public, Environmental & Occupational Health	28	objectives. we examined the association of race/ethnicity with mortality risk in a national cohort of us veterans clinically diagnosed with traumatic brain injury. methods. between january 1, 2006 and december 31, 2006, we obtained data from a national cohort study of 7885 non-hispanic white, 1748 non-hispanic black, 314 hispanic, and 4743 other or missing race/ethnicity veterans clinically diagn…
2018	Forsyth, Rob;Young, David;Kelly, Gemma;Davis, Kathy;Dunford, Carolyn;Golightly, Andrew;Marshall, Lindsay;Wales, Lorna	Traumatic Brain-Injury;Stroke Rehabilitation	Traumatic Brain Injury (Tbi);Stroke Rehabilitation	Developmental Medicine And Child Neurology	Newcastle Upon Tyne Hosp Nhs Fdn Trust;Childrens Trust;Newcastle Univ;Cambridge Univ Hosp Nhs Fdn Trust	Paediatric Rehabilitation Ingredients Measure: A New Tool For Identifying Paediatric Neurorehabilitation Content	England	Traumatic Brain-Injury;Stroke Rehabilitation	Forsyth, R;Young, D;Kelly, G;Davis, K;Dunford, C;Golightly, A;Marshall, L;Wales, L	Clinical Neurology;Pediatrics	Neurosciences & Neurology;Pediatrics	7	aimto develop an instrument (paediatric rehabilitation ingredients measure [prism]) for quantitative estimation of contents of interdisciplinary neurorehabilitation for use in studies of relationships between rehabilitation treatment delivered and severity-adjusted outcomes after acquired brain injury (abi). methodthe measure was developed using an ingredients-mediators-outcomes model consistent …
1998	Donaghy, S;Wass, Pj	Fim+Fam	Fim+Fam	Archives Of Physical Medicine And Rehabilitation	Alberta Hosp Ponoka	Interrater Reliability Of The Functional Assessment Measure In A Brain Injury Rehabilitation Program	Canada	Fim+Fam	Donaghy, S;Wass, Pj	Rehabilitation;Sport Sciences	Rehabilitation;Sport Sciences	61	objective: to examine the interrater reliability and completion time of the functional assessment measure, which is the functional independence measure (fim(tm)) plus additional items (fim +fam). design: interrater reliability study. setting: inpatient rehabilitation units of a postacute care brain injury rehabilitation program. patients: a convenience sample of 53 extremely severely impaired adu…
2000	Isaki, E;Turkstra, L	Supported Employment;Return;Rehabilitation;Prediction;Outcomes	Outcome;Prediction;Rehabilitation;Supported Employment;Return	Brain Injury	Case Western Reserve Univ;Nat Ctr Neurogen Commun Disorders	Communication Abilities And Work Re-Entry Following Traumatic Brain Injury	Usa	Supported Employment;Return;Rehabilitation;Prediction;Outcomes	Isaki, E;Turkstra, L	Neurosciences;Rehabilitation	Neurosciences & Neurology;Rehabilitation	57	this exploratory study was completed to determine if communication measures could discriminate employed from unemployed individuals with traumatic brain injury (tbi). twenty adults with tbi participated, 10 employed and 10 unemployed; subjects in both groups were 1-4 years post-injury, with comparable severity of injury and type of work. subjects were administered communication tests measuring au…
2017	Dalise, Stefania;Cavalli, Loredana;Ghuman, Harmanvir;Wahlberg, Brendon;Gerwig, Madeline;Chisari, Carmelo;Ambrosio, Fabrisia;Modo, Michel	Growth-Factor-I;Traumatic Brain-Injury;Neurotrophic Factor;Physical-Exercise;Clinical-Practice;Chronic Stroke;Animal-Models;Klotho;Rehabilitation;Perspectives	Traumatic Brain Injury (Tbi);Klotho;Physical Activity;Perspective;Rehabilitation;Growth-Factor-I;Animal Models;Neurotrophic Factor;Chronic Stroke;Clinical-Practice	Scientific Reports	Dept Neurosci;Univ Hosp Pisa;Dept Phys Med & Rehabil;Univ Pittsburgh;Dept Radiol;Dept Bioengn	Biological Effects Of Dosing Aerobic Exercise And Neuromuscular Electrical Stimulation In Rats	Italy;Usa	Growth-Factor-I;Traumatic Brain-Injury;Neurotrophic Factor;Physical-Exercise;Clinical-Practice;Chronic Stroke;Animal-Models;Klotho;Rehabilitation;Perspectives	Dalise, S;Cavalli, L;Ghuman, H;Wahlberg, B;Gerwig, M;Chisari, C;Ambrosio, F;Modo, M	Multidisciplinary Sciences	Science & Technology - Other Topics	16	aerobic exercise (ae) and non-aerobic neuromuscular electric stimulation (nmes) are common interventions used in physical therapy. we explored the dose-dependency (low, medium, high) of these interventions on biochemical factors, such as brain derived neurotrophic growth factor (bdnf), vascular endothelial growth factor-a (vegf-a), insulin-like growth factor-1 (igf-1) and klotho, in the blood and…
1996	Korteling, Je;Kaptein, Na	Cerebral-Damage	Brain Injuries	Archives Of Physical Medicine And Rehabilitation	TNO Human Factors Research Institute	Neuropsychological Driving Fitness Tests For Brain-Damaged Subjects	The Netherlands	Cerebral-Damage	Korteling, Je;Kaptein, Na	Rehabilitation;Sport Sciences	Rehabilitation;Sport Sciences	62	objective: the study was carried out to evaluate and develop simple tools to assess the driving fitness of brain-damaged patients. design: four neuropsychological tests (predictors) were validated against an open-road driving test (criterion standard), which is used by the department of adaptations of the dutch driving licensing agency for assessing disabled drivers. setting: the predictor tests …
2004	Hawley, Ca;Ward, Ab;Magnay, Ar;Long, J	Traumatic Brain-Injury;Children;Adolescents;Rehabilitation;Performance;Sequelae;Infants	Traumatic Brain Injury (Tbi);Infants;Sequelae;Rehabilitation;Adolescents;Children;Performance	Journal Of Neurology Neurosurgery And Psychiatry	Univ Warwick;N Staffordshire Rehabil Ctr;City Gen Hosp	Outcomes Following Childhood Head Injury: A Population Study	England	Traumatic Brain-Injury;Children;Adolescents;Rehabilitation;Performance;Sequelae;Infants	Hawley, Ca;Ward, Ab;Magnay, Ar;Long, J	Clinical Neurology;Psychiatry;Surgery	Neurosciences & Neurology;Psychiatry;Surgery	89	objectives: to identify outcomes following head injury (hi) among a population of children admitted to one hospital centre and to compare outcomes between different severity groups. methods: a postal follow up of children admitted with hi to one national health service trust, between 1992 and 1998, was carried out. children were aged 5-15 years at injury (mean 9.8), followed up at a mean of 2.2 y…
2001	Watanabe, Y;Shiel, A;Mclellan, Dl;Kurihara, M;Hayashi, K	Blunt Head-Injury;Social Support;Relatives;Stress	Blunt Head-Injury;Stress;Social Support;Relatives	Disability And Rehabilitation	Saga Med Sch;Juzenkai Hosp;Univ Southampton	The Impact Of Traumatic Brain Injury On Family Members Living With Patients: A Preliminary Study In Japan And The Uk	England;Japan	Blunt Head-Injury;Social Support;Relatives;Stress	Watanabe, Y;Shiel, A;Mclellan, Dl;Kurihara, M;Hayashi, K	Rehabilitation	Rehabilitation	25	purpose: to ascertain the views of families living with tbi patients about the nature of the problems experienced as a result of tbi, and to compare the views of japanese family members (j-fm) and british family members (b-fm) in order to rnd out whether there were cultural differences in family response to tbi. methods: family members involved in providing care were identified by the patients. f…
1993	Schwab, K;Grafman, J;Salazar, Am;Kraft, J	Follow-Up;Neurology;Epilepsy;Lesions	Lesions;Epilepsy;Follow-Up;Neurology	Neurology	Uniformed Serv Univ Hlth Sci;Nincds	Residual Impairments And Work Status 15 Years After Penetrating Head-Injury - Report From The Vietnam Head-Injury Study	Usa	Follow-Up;Neurology;Epilepsy;Lesions	Schwab, K;Grafman, J;Salazar, Am;Kraft, J	Clinical Neurology	Neurosciences & Neurology	70	we investigated the relationship of neurologic, neuropsychological, and social interaction impairments to the work status of a large sample of penetrating head-injured patients wounded some 15 years earlier during combat in vietnam. extensive standardized testing of neurologic, neuropsychological, and social functioning was done at follow-up on each head-injured patient (n = 520), as well as on a…
2016	Lang, Katie P.;Veazey-Morris, Katherine;Berlin, Kristoffer S.;Andrasik, Frank	Posttraumatic-Stress-Disorder;Traumatic Brain-Injury;Mental-Health;Gender-Differences;Afghanistan;Iraq;Depression;Prevalence;Services	Traumatic Brain Injury (Tbi);Mental Health;Prevalence;Gender-Differences;Posttraumatic Stress Disorder;Services;Iraq;Depression;Afghanistan	Military Medicine	Univ Memphis;Memphis Vet Affairs Med Ctr	Factors Affecting Health Care Utilization In Oef/Oif Veterans: The Impact Of Ptsd And Pain	Usa	Posttraumatic-Stress-Disorder;Traumatic Brain-Injury;Mental-Health;Gender-Differences;Afghanistan;Iraq;Depression;Prevalence;Services	Lang, Kp;Veazey-Morris, K;Berlin, Ks;Andrasik, F	Medicine, General & Internal	General & Internal Medicine	10	objectives: returning operation enduring freedom and operation iraqi freedom veterans are at a high risk for physical and mental health symptoms including pain (90%) and post-traumatic stress disorder (ptsd) (58%). these often present concurrently and result in many health problems, functional impairments, and overall poor rehabilitation. to address postdeployment health, effective and efficient …
2004	Agha, A;Rogers, B;Mylotte, D;Taleb, F;Tormey, W;Phillips, J;Thompson, Cj	Growth-Hormone Deficiency;Subcutaneous Glucagon;Adult Patients;Pituitary;Severity;Cortisol;Hypopituitarism;Abnormalities;Release;Tests	Pituitary;Adult Patients;Growth Hormone Deficiency;Cortisol;Abnormalities;Release;Tests;Subcutaneous Glucagon;Hypopituitarism;Severity	Clinical Endocrinology	Beaumont Hosp	Neuroendocrine Dysfunction In The Acute Phase Of Traumatic Brain Injury	Ireland	Growth-Hormone Deficiency;Subcutaneous Glucagon;Adult Patients;Pituitary;Severity;Cortisol;Hypopituitarism;Abnormalities;Release;Tests	Agha, A;Rogers, B;Mylotte, D;Taleb, F;Tormey, W;Phillips, J;Thompson, Cj	Endocrinology & Metabolism	Endocrinology & Metabolism	201	background pituitary hormone abnormalities have been reported in up to 50% of survivors of traumatic brain injury (tbi) who were investigated several months or longer following the event. the frequency of pituitary dysfunction in the early post-tbi period is unknown. aim to evaluate the prevalence of anterior and posterior pituitary dysfunction in the early phase following tbi. subjects fifty con…
2020	Marom, Batia S.;Sharabi, Moshe;Carel, Rafael S.;Ratzon, Navah Z.	Traumatic Brain-Injury;Employment Outcomes;Disability;Culture;Rehabilitation;Participation;Disparities;Validation;Arabs;Jews	Traumatic Brain Injury (Tbi);Arabs;Jews;Participation;Disparities;Rehabilitation;Disability;Validation;Employment Outcomes;Culture	Plos One	Max Stern Yezreel Valley Coll;Tel Aviv Univ;Univ Haifa;Clalit Hlth Serv	Returning To Work After A Hand Injury: Does Ethnicity Matter?	Israel	Traumatic Brain-Injury;Employment Outcomes;Disability;Culture;Rehabilitation;Participation;Disparities;Validation;Arabs;Jews	Marom, Bs;Sharabi, M;Carel, Rs;Ratzon, Nz	Multidisciplinary Sciences	Science & Technology - Other Topics	1	background hand injuries (hi) are common and may limit participation in work. the objective of this study is to examine the effect of ethnicity and other prognostic variables on return-to-work (rtw) among male manual workers after acute hi. methods a cohort of 178 subjects (90 arabs, 88 jews) aged 22 to 65 was studied. trained bilingual occupational therapists evaluated and interviewed the subjec…
2018	Tshimangani, Taty;Pongo, Jean;Mabiala, Joseph Bodi;Yotebieng, Marcel;O'Brien, Nicole F.	Plasmodium-Falciparum;Bacterial-Meningitis;African Children;Malaria	Bacterial-Meningitis;African Children;Plasmodium-Falciparum;Malaria	American Journal Of Tropical Medicine And Hygiene	Univ Sci & Technol Lodja;Nationwide Childrens Hosp;Ohio State Univ;Clin Univ Kinshasa	Pediatric Acute Severe Neurologic Illness And Injury In An Urban And A Rural Hospital In The Democratic Republic Of The Congo	Usa;Dem Rep Congo	Plasmodium-Falciparum;Bacterial-Meningitis;African Children;Malaria	Tshimangani, T;Pongo, J;Mabiala, Jb;Yotebieng, M;O'Brien, Nf	Public, Environmental & Occupational Health;Tropical Medicine	Public, Environmental & Occupational Health;Tropical Medicine	2	empirical knowledge suggests that acute neurologic disorders are common in sub-saharan africa, but studies examining the true burden of these diseases in children are scarce. we performed this prospective, observational study to evaluate the prevalence, clinical characteristics, treatment approaches, and outcomes of children suffering acute neurologic illness or injury (ani) in an urban and rural…
2016	Kohli, Anirudh;Chao, Edward;Spielman, Daniel;Sugano, Dordaneh;Srivastava, Abhishek;Dayama, Anand;Lederman, Andrew;Stern, Michelle;Reddy, Srinivas H.;Teperman, Sheldon;Stone, Melvin E., Jr.	Traumatic Brain-Injury;Stroke;Models;Life	Traumatic Brain Injury (Tbi);Model;Stroke;Life	American Surgeon	Albert Einstein Coll Med	Factors Associated With Return To Work Postinjury: Can The Modified Rankin Scale Be Used To Predict Return To Work?	Usa	Traumatic Brain-Injury;Stroke;Models;Life	Kohli, A;Chao, E;Spielman, D;Sugano, D;Srivastava, A;Dayama, A;Lederman, A;Stern, M;Reddy, Sh;Teperman, S;Stone, Me	Surgery	Surgery	7	the ability to return to work (rtw) postinjury is one of the primary goals of rehabilitation. the modified rankin scale (mrs) is a validated simple scale used to assess the functional status of stroke patients during rehabilitation. we sought to determine the applicability of mrs in predicting rtw postinjury in a general trauma population. the trauma registry was queried for patients, aged 18 to …
2007	Noreau, Luc;Lepage, Celine;Boissiere, Lucie;Picard, Roger;Fougeyrollas, Patrick;Mathieu, Jean;Desmarais, Gilbert;Nadeau, Line	Handicap Situations;Cerebral-Palsy;Social-Participation;Rehabilitation;Reliability;Consequences;Association;Validation	Consequences;Rehabilitation;Validation;Reliability;Social Participation;Association;Handicap Situations;Cerebral Palsy	Developmental Medicine And Child Neurology	Cirris;Inst Rehabil;Neuromuscular Clin;Univ Laval	Measuring Participation In Children With Disabilities Using The Assessment Of Life Habits	Canada	Handicap Situations;Cerebral-Palsy;Social-Participation;Rehabilitation;Reliability;Consequences;Association;Validation	Noreau, L;Lepage, C;Boissiere, L;Picard, R;Fougeyrollas, P;Mathieu, J;Desmarais, G;Nadeau, L	Clinical Neurology;Pediatrics	Neurosciences & Neurology;Pediatrics	125	the objectives of this study were: (1) to examine the psychometric properties of the assessment of life habits (life-h) for children; and (2) to draw a profile of the level of participation among children of 5 to 13 years of age with various impairments. the research team adapted the adult version of the life-h in order to render it more appropriate for the daily life experiences of children. con…
1997	Godbout, A	Rehabilitation	Rehabilitation	Brain Injury	Institut de Réadaptation de Montréal	Structured Habituation Training For Movement Provoked Vertigo After Severe Traumatic Brain Injury: A Single-Case Experiment	Canada	Rehabilitation	Godbout, A	Neurosciences;Rehabilitation	Neurosciences & Neurology;Rehabilitation	6	the purpose of this study was to evaluate the effect of structured habituation training (ht) for movement provoked vertigo (pv) secondary to unilateral peripheral hypofunction in a 16 year old patient who had sustained a severe tbi. treatment of pv with severe tbi patients can be quite different from other patients with vestibular deficits because of the physiological, behavioural and cognitive s…
2016	Sohlberg, Mckay Moore;Ledbetter, Alexander K.	Traumatic Brain-Injury;Clinical-Practice Guidelines;Randomized Controlled-Trial;Neurocognitive Performance;Assistive Technology;Remediation Program;Rehabilitation;Childhood;School;Recommendations	Traumatic Brain Injury (Tbi);Randomized Controlled Trial;Clinical Practice Guidelines;Assistive Technology;Childhood;Recommendations;Rehabilitation;Neurocognitive Performance;Remediation;School	American Journal Of Speech-Language Pathology	Univ Oregon	Management Of Persistent Cognitive Symptoms After Sport-Related Concussion	Usa	Traumatic Brain-Injury;Clinical-Practice Guidelines;Randomized Controlled-Trial;Neurocognitive Performance;Assistive Technology;Remediation Program;Rehabilitation;Childhood;School;Recommendations	Sohlberg, Mm;Ledbetter, Ak	Audiology & Speech-Language Pathology;Linguistics;Rehabilitation	Audiology & Speech-Language Pathology;Linguistics;Rehabilitation	17	purpose: this case review examines treatments speech-language pathologists at our clinic delivered to middle school, high school, and college students for the management of persistent cognitive symptoms after sport-related concussion. the goal is to examine a range of treatment options, describe clinical rationale for selecting those treatments, and report outcomes in order to identify feasible i…
2000	Kluger, G;Kochs, A;Holthausen, H	Para-Articular Ossifications;Spinal-Cord Injury;New-Bone Formation;Long-Term Coma;Myositis-Ossificans;Clinical-Features;Progressiva;Children;Therapy;History	Para-Articular Ossifications;Treatment;Myositis-Ossificans;Clinical-Features;Spinal Cord Injury;Children;Progressiva;New-Bone Formation;Prolonged Coma;History	Journal Of Child Neurology	Chu Montpellier;Behandlungszentrum Vogtareuth	Heterotopic Ossification In Childhood And Adolescence	France;Germany	Para-Articular Ossifications;Spinal-Cord Injury;New-Bone Formation;Long-Term Coma;Myositis-Ossificans;Clinical-Features;Progressiva;Children;Therapy;History	Kluger, G;Kochs, A;Holthausen, H	Clinical Neurology;Pediatrics	Neurosciences & Neurology;Pediatrics	41	heterotopic ossification, or myositis ossificans, denotes true bone in an abnormal place. the pathogenic mechanism is still unclear a total of 643 patients (mean age, 9.1 years) admitted for neuropediatric rehabilitation were analyzed retrospectively with respect to the existence of neurogenic heterotopic ossification. the purpose of this study was to obtain information about incidence, etiology,…
1992	Lewis, L;Athey, Gi;Eyman, J;Saeks, S	Brain;Psychotherapy	Psychotherapy;Brain	Journal Of Neuropsychiatry And Clinical Neurosciences	Menninger Clinic	Psychological Treatment Of Adult Psychiatric-Patients With Traumatic Frontal-Lobe Injury	USA	Brain;Psychotherapy	Lewis, L;Athey, Gi;Eyman, J;Saeks, S	Clinical Neurology;Neurosciences;Psychiatry	Neurosciences & Neurology;Psychiatry	4	in the spring 1992 issue, we began a series of articles, to appear occasionally, addressing psychological management of patients with cerebral disease. the goal is to offer practical, specific advice about management, informed by psychodynamic insight if not necessarily using psychodynamic technique. in this issue, a group of psychologists report on their experience in treating traumatically brai…
2020	Master, Christina L.;Curry, Allison E.;Pfeiffer, Melissa R.;Metzger, Kristina B.;Kessler, Ronni S.;Haarbauer-Krupa, Juliet;Depadilla, Lara;Greenspan, Arlene;Breiding, Matthew J.;Arbogast, Kristy B.	Sport-Related Concussion;Traumatic Brain-Injury;Recovery-Time;Symptoms;Rehabilitation;Predictors	Traumatic Brain Injury (Tbi);Predictors;Sport-Related Concussion;Rehabilitation;Recovery-Time;Symptoms	Journal Of Pediatrics	Univ Penn;Ctr Dis Control & Prevent;Childrens Hosp Philadelphia	Characteristics Of Concussion In Elementary School-Aged Children: Implications For Clinical Management	Usa	Sport-Related Concussion;Traumatic Brain-Injury;Recovery-Time;Symptoms;Rehabilitation;Predictors	Master, Cl;Curry, Ae;Pfeiffer, Mr;Metzger, Kb;Kessler, Rs;Haarbauer-Krupa, J;Depadilla, L;Greenspan, A;Breiding, Mj;Arbogast, Kb	Pediatrics	Pediatrics	9	objective to comprehensively characterize the clinical presentation and course of care for concussion among 5- to 11-year-old children, identifying preinjury and injury factors potentially influencing clinical outcomes. study design a single-institution retrospective cohort study using electronic health record data from children ages 5- to 11 years with a concussion from july 1, 2014, through jun…
2018	Akande, Manzilat;Minneci, Peter C.;Deans, Katherine J.;Xiang, Henry;Cooper, Jennifer N.	Low-Income Adults;Length-Of-Stay;Insurance Status;Brain-Injury;Ethnic Disparities;Diagnosis Matrix;Risk-Factors;Safety Net;Mortality;Race	Length Of Stay;Diagnosis Matrix;Risk-Factors;Brain Injuries;Mortality;Insurance Status;Safety Net;Low-Income Adults;Race;Ethnic Disparities	Jama Surgery	Nationwide Childrens Hosp	Association Of Medicaid Expansion Under The Affordable Care Act With Outcomes And Access To Rehabilitation In Young Adult Trauma Patients	Usa	Low-Income Adults;Length-Of-Stay;Insurance Status;Brain-Injury;Ethnic Disparities;Diagnosis Matrix;Risk-Factors;Safety Net;Mortality;Race	Akande, M;Minneci, Pc;Deans, Kj;Xiang, H;Cooper, Jn	Surgery	Surgery	23	importance trauma is the leading cause of death and disability among young adults in the united states. young adults are also the age group most likely to be uninsured. implementation of medicaid expansion through the affordable care act (aca) has increased insurance coverage, but its associations with trauma care and outcomes among young adults nationwide remain unknown. we examined whether medi…
2001	Yorkston, Km;Spencer, K;Duffy, J;Beukelman, D;Golper, La;Miller, R;Strand, E;Sullivan, M	Clinical-Practice Guidelines;Traumatic Brain Injury;Treatment Efficacy;Cognitive Rehabilitation;Critical-Appraisal;Research Designs;Quality;Care;Disorders;Outcomes	Traumatic Brain Injury (Tbi);Critical-Appraisal;Quality;Clinical Practice Guidelines;Outcome;Research Designs;Care;Disorders;Cognitive Rehabilitation;Treatment Efficacy	Journal Of Medical Speech-Language Pathology	Vanderbilt Bill Wilkerson Ctr;Univ Nebraska;Vet Adm Puget Sound Hlth Syst;Mayo Clin;Univ Washington	Evidence-Based Medicine And Practice Guidelines: Application To The Field Of Speech-Language Pathology	Usa	Clinical-Practice Guidelines;Traumatic Brain Injury;Treatment Efficacy;Cognitive Rehabilitation;Critical-Appraisal;Research Designs;Quality;Care;Disorders;Outcomes	Yorkston, Km;Spencer, K;Duffy, J;Beukelman, D;Golper, La;Miller, R;Strand, E;Sullivan, M	Audiology & Speech-Language Pathology;Clinical Neurology	Audiology & Speech-Language Pathology;Neurosciences & Neurology	23	medical speech-language pathology is turning to the tools of evidence-based medicine and practice guidelines as a mean of assisting in decision making and improving the quality of services to individuals with neurologic communication disorders. evidence-based practice is an approach to decision making in which the clinician uses the best evidence available to decide upon the option that best suit…
1999	Cossa, Fm;Fabiani, M;Farinato, A;Laiacona, M;Capitani, E	Head-Injured Patients;Traumatic Brain Injury;Attentional Deficits;Coma;Impairment;Scores;Scale;Tool	Traumatic Brain Injury (Tbi);Tool;Head-Injured Patients;Scale;Scores;Coma;Impairment;Attention Deficit	Brain Injury	Rehabil Inst Veruno;Univ Milan	The 'Preliminary Neuropsychological Battery'. An Instrument To Grade The Cognitive Level Of Minimally Responsive Patients	Italy	Head-Injured Patients;Traumatic Brain Injury;Attentional Deficits;Coma;Impairment;Scores;Scale;Tool	Cossa, Fm;Fabiani, M;Farinato, A;Laiacona, M;Capitani, E	Neurosciences;Rehabilitation	Neurosciences & Neurology;Rehabilitation	12	an early, formalized cognitive evaluation of 'minimally responsive' patients could be important in the planning of their care and rehabilitation as well as in providing a realistic prognosis and studying the modality of the cognitive recovery. a shea, bedside, neuropsychologically-oriented test-battery, the preliminary neuropsychological battery, a psychometric tool which enables the cognitive ev…
2003	Patrick, Pd;Buck, Ml;Conaway, Mr;Blackman, Ja	Frontal-Lobe Dysfunction;Vegetative State;Amantadine	Frontal-Lobe Dysfunction;Amantadine;Vegetative State	Brain Injury	Univ Virginia	The Use Of Dopamine Enhancing Medications With Children In Low Response States Following Brain Injury	Usa	Frontal-Lobe Dysfunction;Vegetative State;Amantadine	Patrick, Pd;Buck, Ml;Conaway, Mr;Blackman, Ja	Neurosciences;Rehabilitation	Neurosciences & Neurology;Rehabilitation	36	primary objective: the study examines the possible relationship between dopamine-enhancing medications and improvement of arousal and awareness in children during persistent low response states (rancho los amigos levels i, ii and iii). research design: a retrospective review was conducted of 10 children enrolled in an existing clinical protocol. the kluge children's rehabilitation center (kcrc) l…
2013	Feigin, Valery L.;Theadom, Alice;Barker-Collo, Suzanne;Starkey, Nicola J.;Mcpherson, Kathryn;Kahan, Michael;Dowell, Anthony;Brown, Paul;Parag, Varsha;Kydd, Robert;Jones, Kelly;Jones, Amy;Ameratunga, Shanthi	United-States;Head-Injury;Epidemiology;Perspective;Community;Trends;Impact;Scale;Rehabilitation;Challenges	Scale;Brain Injuries;Epidemiology;Perspective;Rehabilitation;Impact;Challenges;Community;Trends;United-States	Lancet Neurology	Auckland Univ Technol;Univ Auckland;Univ Waikato;Univ Calif San Diego;Univ Otago;Waikato Occupat Serv Ltd	Incidence Of Traumatic Brain Injury In New Zealand: A Population-Based Study	Usa;New Zealand	United-States;Head-Injury;Epidemiology;Perspective;Community;Trends;Impact;Scale;Rehabilitation;Challenges	Feigin, Vl;Theadom, A;Barker-Collo, S;Starkey, Nj;Mcpherson, K;Kahan, M;Dowell, A;Brown, P;Parag, V;Kydd, R;Jones, K;Jones, A;Ameratunga, S	Clinical Neurology	Neurosciences & Neurology	432	background traumatic brain injury (tbi) is the leading cause of long-term disability in children and young adults worldwide. however, accurate information about its incidence does not exist. we aimed to estimate the burden of tbi in rural and urban populations in new zealand across all ages and tbi severities. methods we did a population-based incidence study in an urban (hamilton) and rural (wai…
2000	Glover, A	Traumatic Brain Injury;Social Support;Self;Depression;Adjustment;Indexes;Model	Traumatic Brain Injury (Tbi);Model;Social Support;Adjustment;Depression;Index;Self	Disability And Rehabilitation	Colchester & Ne Essex Headway	'Is This What Life Is Going To Be Like?' - The Story Of A 34 Year Old Man (T) Who Suffered A Severe Head Injury After A Fall	England	Traumatic Brain Injury;Social Support;Self;Depression;Adjustment;Indexes;Model	Glover, A	Rehabilitation	Rehabilitation	1	imagine this. you don't remember but you fell from a ladder, a distance of 20 ft onto concrete, on christmas eve whilst cleaning windows. you suffered a severe head injury and emerged from a coma four weeks later yelling and fighting thinking that you are back in the falklands. after 6 months in a specialist neurological unit, where you were for a majority of the time 'as unhelpful as possible', …
2022	Morrow, Emily L.;Duff, Melissa C.;Mayberry, Lindsay S.	Traumatic Brain-Injury;Bayesian Model Selection;Confidence;Outcomes;Regression;Variables;Patient;Adults;Size	Traumatic Brain Injury (Tbi);Outcome;Patient;Bayesian Model Selection;Regression;Variables;Adults;Confidence;Size	Journal Of Speech Language And Hearing Research	Vanderbilt Univ	Mediators, Moderators, And Covariates: Matching Analysis Approach For Improved Precision In Cognitive-Communication Rehabilitation Research	Usa	Traumatic Brain-Injury;Bayesian Model Selection;Confidence;Outcomes;Regression;Variables;Patient;Adults;Size	Morrow, El;Duff, Mc;Mayberry, Ls	Audiology & Speech-Language Pathology;Linguistics;Rehabilitation	Audiology & Speech-Language Pathology;Linguistics;Rehabilitation	0	purpose: the dual goals of this tutorial are (a) to increase awareness and use of mediation and moderation models in cognitive-communication rehabilitation research by describing options, benefits, and attainable analytic approaches for researchers with limited resources and sample sizes and (b) to describe how these findings may be interpreted for clinicians consuming research to inform clinical…
2022	Laing, Joshua;Gabbe, Belinda;Chen, Zhibin;Perucca, Piero;Kwan, Patrick;O'Brien, Terence J.	Epilepsy;Epidemiology;Scale	Scale;Epilepsy;Epidemiology	Jama Neurology	Univ Melbourne;Peninsula Hlth;Alfred Hosp;Austin Hlth;Monash Univ;Swansea Univ	Risk Factors And Prognosis Of Early Posttraumatic Seizures In Moderate To Severe Traumatic Brain Injury	Wales;Australia	Epilepsy;Epidemiology;Scale	Laing, J;Gabbe, B;Chen, Zb;Perucca, P;Kwan, P;O'Brien, Tj	Clinical Neurology	Neurosciences & Neurology	3	importance early posttraumatic seizures (eps) that may occur following a traumatic brain injury (tbi) are associated with poorer outcomes and development of posttraumatic epilepsy (pte). objective to evaluate risk factors for eps, associated morbidity and mortality, and contribution to pte. design, setting, and participants data were collected from an australian registry-based cohort study of adu…
2013	Scherer, Matthew R.;Claro, Pedro J.;Heaton, Kristin J.	Unilateral Vestibular Hypofunction;Traumatic Brain-Injury;Vestibuloocular Reflex;Eyelid Movements;Ocular Reflex;Rehabilitation;Recovery;Blast;Reliability;Afghanistan	Traumatic Brain Injury (Tbi);Eyelid Movements;Vestibulo-Ocular Reflex (Vor);Rehabilitation;Afghanistan;Ocular Reflex;Recovery;Reliability;Blast;Unilateral Vestibular Hypofunction	Physical Therapy	Us Army Res Inst Environm Med	Sleep Deprivation Has No Effect On Dynamic Visual Acuity In Military Service Members Who Are Healthy	Usa	Unilateral Vestibular Hypofunction;Traumatic Brain-Injury;Vestibuloocular Reflex;Eyelid Movements;Ocular Reflex;Rehabilitation;Recovery;Blast;Reliability;Afghanistan	Scherer, Mr;Claro, Pj;Heaton, Kj	Orthopedics;Rehabilitation	Orthopedics;Rehabilitation	5	background. the risk of traumatic brain injury (tbi) and comorbid posttraumatic dizziness is elevated in military operational environments. sleep deprivation is known to affect a service member's performance while deployed, although little is known about its effects on vestibular function. recent findings suggest that moderate acceleration step rotational stimuli may elicit a heightened angular v…
2013	Esquenazi, Alberto;Lee, Stella;Packel, Andrew T.;Braitman, Leonard	Driven Gait Orthosis;Stroke Rehabilitation;Physical-Therapy;Muscle Strength;Bobath Concept;Walking Speed;Spinal-Cord;Impact;Physiotherapy;Improvement	Muscle Strength;Improvement;Stroke Rehabilitation;Physical Therapy;Impact;Spinal Cord;Driven Gait Orthosis;Bobath Concept;Walking Speed	Pm&R	Mossrehab;Albert Einstein Healthcare Network	A Randomized Comparative Study Of Manually Assisted Versus Robotic-Assisted Body Weight Supported Treadmill Training In Persons With A Traumatic Brain Injury	Usa	Driven Gait Orthosis;Stroke Rehabilitation;Physical-Therapy;Muscle Strength;Bobath Concept;Walking Speed;Spinal-Cord;Impact;Physiotherapy;Improvement	Esquenazi, A;Lee, S;Packel, At;Braitman, L	Rehabilitation;Sport Sciences	Rehabilitation;Sport Sciences	28	objectives: (1) to compare the effects of robotic-assisted treadmill training (ratt) and manually assisted treadmill training (matt) in participants with traumatic brain injury (tbi) and (2) to determine the potential impact on the symmetry of temporal walking parameters, 6-minute walk test, and the mobility domain of the stroke impact scale, version 3.0 (sis). design: randomized prospective stud…
2014	Fulk, George D.;Combs, Stephanie A.;Danks, Kelly A.;Nirider, Coby D.;Raja, Bhavana;Reisman, Darcy S.	Berg Balance Scale;Physical-Activity;Community Ambulation;Walking Speed;Gait Speed;Reliability;Rehabilitation;Pedometers;Validity;Agreement	Physical Activity;Pedometers;Berg Balance Scale;Community Ambulation;Rehabilitation;Validity;Gait Speed;Reliability;Agreement;Walking Speed	Physical Therapy	Clarkson Univ;Univ Delaware;Western Univ;Univ Indianapolis;Touchstone Neurorecovery Ctr	Accuracy Of 2 Activity Monitors In Detecting Steps In People With Stroke And Traumatic Brain Injury	Usa	Berg Balance Scale;Physical-Activity;Community Ambulation;Walking Speed;Gait Speed;Reliability;Rehabilitation;Pedometers;Validity;Agreement	Fulk, Gd;Combs, Sa;Danks, Ka;Nirider, Cd;Raja, B;Reisman, Ds	Orthopedics;Rehabilitation	Orthopedics;Rehabilitation	126	background. advances in sensor technologies and signal processing techniques provide a method to accurately measure walking activity in the home and community. activity monitors geared toward consumer or patient use may be an alternative to more expensive monitors designed for research to measure stepping activity. objective. the objective of this study was to examine the accuracy of 2 consumer/p…
2005	Knight, Rg;Harnett, M;Titov, N	Prospective Memory;Self-Awareness;Deficits;Adults;Event;Failure;Damage;Time	Failures;Time;Damage;Deficits;Event;Self-Awareness;Prospective Memory;Adults	Brain Injury	Univ Otago	The Effects Of Traumatic Brain Injury On The Predicted And Actual Performance Of A Test Of Prospective Remembering	New Zealand	Prospective Memory;Self-Awareness;Deficits;Adults;Event;Failure;Damage;Time	Knight, Rg;Harnett, M;Titov, N	Neurosciences;Rehabilitation	Neurosciences & Neurology;Rehabilitation	65	primary objective: the aim of the present study was to assess prospective memory ( pm) with a video-based task using naturalistic stimuli, in a group with long-term disabilities resulting from traumatic brain injury (tbi). the specific focus of the research was on comparing the accuracy of the tbi and control groups' estimates of successful completion of the prospective memory tasks. research des…
2018	Huebner, Andrea R. S.;Cassedy, Amy;Brown, Tanya M.;Taylor, H. Gerry;Stancin, Terry;Kirkwood, Michael W.;Wade, Shari L.	Of-Care Indicators;Problem-Solving Therapy;Long-Term;Executive Dysfunction;Behavioral Outcomes;Complicated Mild;Early-Childhood;Young-Children;Clinical-Trial;Rehabilitation	Problem-Solving Therapy;Executive Dysfunction;Young-Children;Of-Care Indicators;Clinical Trial;Rehabilitation;Early-Childhood;Complicated Mild;Long-Term;Behavioral Outcome	Pm&R	Metrohlth Med Ctr;Univ Colorado;Childrens Hosp Colorado;Univ Cincinnati;Case Western Reserve Univ;Mayo Clin;Cincinnati Childrens Hosp Med Ctr	Use Of Mental Health Services By Adolescents After Traumatic Brain Injury: A Secondary Analysis Of A Randomized Controlled Trial	Usa	Of-Care Indicators;Problem-Solving Therapy;Long-Term;Executive Dysfunction;Behavioral Outcomes;Complicated Mild;Early-Childhood;Young-Children;Clinical-Trial;Rehabilitation	Huebner, Ars;Cassedy, A;Brown, Tm;Taylor, Hg;Stancin, T;Kirkwood, Mw;Wade, Sl	Rehabilitation;Sport Sciences	Rehabilitation;Sport Sciences	8	background: mental health problems are common after pediatric traumatic brain injury (tbi). many patients in need of mental health services do not receive them, but studies have not consistently used prospective and objective methods or followed samples for more than 1 year. objective: to examine adolescents' use of mental health services after tbi. design: secondary analysis from multicenter pro…
2022	Lee, Yun Jeong;Lee, Seung Chan;Wy, Seo Young;Lee, Hoo Young;Lee, Hyang Lim;Lee, Woo Hyung;Oh, Byung-Mo;Jeoung, Jin Wook	Neuroophthalmic Manifestations;Automated Perimetry;United-States;Disease;Prevention;Impairment;Burden;Blast	Prevention;Burden;Neuroophthalmic Manifestations;Automated Perimetry;Disorders;Blast;Impairment;United-States	Journal Of Ophthalmology	Natl Traff Injury Rehabil Hosp;Seoul Natl Univ	Ocular Manifestations, Visual Field Pattern, And Visual Field Test Performance In Traumatic Brain Injury And Stroke	South Korea	Neuroophthalmic Manifestations;Automated Perimetry;United-States;Disease;Prevention;Impairment;Burden;Blast	Lee, Yj;Lee, Sc;Wy, Sy;Lee, Hy;Lee, Hl;Lee, Wh;Oh, Bm;Jeoung, Jw	Ophthalmology	Ophthalmology	0	purpose. to analyze ocular manifestations, visual field (vf) pattern, and vf test performance in traumatic brain injury (tbi) and stroke patients. methods. this retrospective, cross-sectional study included 118 patients (236 eyes) with tbi and stroke who had undergone vf testing by standard automated perimetry with the central 24-2 threshold test. clinical features including best-corrected visual…
2015	Moreno, Jhon Alexander;Mckerral, Michelle	Aneurysmal Subarachnoid Hemorrhage;Anterior-Pituitary Function;Growth-Hormone Deficiency;Long-Term;Posttraumatic Hypopituitarism;Individual-Differences;Gender-Differences;High-Risk;Tbi;Prevalence	Traumatic Brain Injury (Tbi);High-Risk;Prevalence;Gender-Differences;Growth Hormone Deficiency;Individual-Differences;Long-Term;Anterior-Pituitary Function;Aneurysmal Subarachnoid Hemorrhage;Posttraumatic Hypopituitarism	Behavioural Neurology	Crlb;Univ Montreal	Differences According To Sex In Sociosexuality And Infidelity After Traumatic Brain Injury	Canada	Aneurysmal Subarachnoid Hemorrhage;Anterior-Pituitary Function;Growth-Hormone Deficiency;Long-Term;Posttraumatic Hypopituitarism;Individual-Differences;Gender-Differences;High-Risk;Tbi;Prevalence	Moreno, Ja;Mckerral, M	Clinical Neurology	Neurosciences & Neurology	5	objective. to explore differences according to sex in sociosexuality and infidelity in individuals with tbi and in healthy controls. participants. forty-two individuals with mild, moderate, and severe tbi having completed a postacute tbi rehabilitation program, at least six months after injury, and 47 healthy controls. main measures. sociosexual orientation inventory-revised (soi-r) and attitudes…
2002	Bondanelli, M;Ambrosio, Mr;Margutti, A;Boldrini, P;Basaglia, N;Franceschetti, P;Zatelli, Mc;Uberti, Ecd	Hormone-Releasing-Factor;Brain-Injury;Hypogonadism;Withdrawal;Prolactin;Secretion;Responses	Hypogonadism;Brain Injuries;Responses;Withdrawal;Secretion;Hormone-Releasing-Factor;Prolactin	Metabolism-Clinical And Experimental	Arcispedale St Anna;Univ Ferrara	Evidence For Integrity Of The Growth Hormone/Insulin-Like Growth Factor-1 Axis In Patients With Severe Head Trauma During Rehabilitation	Italy	Hormone-Releasing-Factor;Brain-Injury;Hypogonadism;Withdrawal;Prolactin;Secretion;Responses	Bondanelli, M;Ambrosio, Mr;Margutti, A;Boldrini, P;Basaglia, N;Franceschetti, P;Zatelli, Mc;Uberti, Ecd	Endocrinology & Metabolism	Endocrinology & Metabolism	30	severe traumatic head injury has been recognized to be associated with hypothalamo-hypophyseal impairment and subsequent abnormalities in hormone secretion, which can contribute to a prolonged clinical course and to hampered recovery in many head-injured patients. most of the data on the growth hormone/insulin-like growth factor -1 (gh/igf-1) axis function have been obtained early after head inju…
2015	Stenberg, Maud;Godbolt, Alison K.;De Boussard, Catharina Nygren;Levi, Richard;Stalnacke, Britt-Marie	Higher Cerebral Functions;Neurological-Institute Screen;Depression Scale;Hospital Anxiety;Self-Awareness;Care Pathways;Head-Injury;Bni Screen;Validity;Population	Neurological-Institute Screen;Care Pathways;Depression Scale;Population;Hospital Anxiety;Brain Injuries;Validity;Higher Cerebral Functions;Self-Awareness;Bni Screen	Behavioural Neurology	Danderyd Hosp;Umea Univ;Karolinska Inst	Cognitive Impairment After Severe Traumatic Brain Injury, Clinical Course And Impact On Outcome: A Swedish-Icelandic Study	Sweden	Higher Cerebral Functions;Neurological-Institute Screen;Depression Scale;Hospital Anxiety;Self-Awareness;Care Pathways;Head-Injury;Bni Screen;Validity;Population	Stenberg, M;Godbolt, Ak;De Boussard, Cn;Levi, R;Stalnacke, Bm	Clinical Neurology	Neurosciences & Neurology	20	objective. to assess the clinical course of cognitive and emotional impairments in patients with severe tbi (stbi) from 3 weeks to 1 year after trauma and to study associations with outcomes at 1 year. methods. prospective, multicenter, observational study of stbi in sweden and iceland. patients aged 18-65 years with acute glasgow coma scale 3-8 were assessed with the barrow neurological institut…
2020	Sheehy, Lisa;Taillon-Hobson, Anne;Sveistrup, Heidi;Bilodeau, Martin;Yang, Christine;Finestone, Hillel	Clinically Important Difference;Traumatic Brain-Injury;Trunk Performance;Adults;Validation;Validity;Mobility;Tasks;Scale;Time	Traumatic Brain Injury (Tbi);Time;Scale;Mobility;Validity;Validation;Trunk Performance;Clinically Important Difference;Adults;Task	Pm&R	Bruyere Res Inst;Univ Ottawa;Bruyere Continuing Care	Sitting Balance Exercise Performed Using Virtual Reality Training On A Stroke Rehabilitation Inpatient Service: A Randomized Controlled Study	Canada	Clinically Important Difference;Traumatic Brain-Injury;Trunk Performance;Adults;Validation;Validity;Mobility;Tasks;Scale;Time	Sheehy, L;Taillon-Hobson, A;Sveistrup, H;Bilodeau, M;Yang, C;Finestone, H	Rehabilitation;Sport Sciences	Rehabilitation;Sport Sciences	4	background virtual reality training (vrt) is engaging and may enhance rehabilitation intensity. only one previous study has looked at its use to improve sitting balance after stroke. objective to determine if supplemental sitting balance exercises, administered via vrt, improve control of sitting balance and upper extremity function in stroke rehabilitation inpatients. design assessor-blinded, pl…
2004	Franulic, A;Carbonell, Cg;Pinto, P;Sepulveda, I	Traumatic Brain-Injury;Psychiatric-Disorders;Head-Injury;Depression;Rehabilitation;Predictors;Recovery;Moderate;Scale	Traumatic Brain Injury (Tbi);Predictors;Psychiatric Disorders;Scale;Brain Injuries;Rehabilitation;Moderate;Recovery;Depression	Brain Injury	Hosp Trabajador Santiago	Psychosocial Adjustment And Employment Outcome 2, 5 And 10 Years After Tbi	Chile	Traumatic Brain-Injury;Psychiatric-Disorders;Head-Injury;Depression;Rehabilitation;Predictors;Recovery;Moderate;Scale	Franulic, A;Carbonell, Cg;Pinto, P;Sepulveda, I	Neurosciences;Rehabilitation	Neurosciences & Neurology;Rehabilitation	109	objective: a patient's return to work has been considered a good indicator of his/her overall adaptation after suffering from tbi. a study has been designed at the hospital del trabajador to evaluate patients' psycho-pathological and social situations and to describe evolution and return-to-work predictors. particular attention was paid to subjects' employment situations 2, 5 and 10 years after t…
2015	Chiaravalloti, Nancy D.;Dobryakova, Ekaterina;Wylie, Glenn R.;Deluca, John	Of-The-Literature;Cognitive Rehabilitation;Multiple-Sclerosis;Performance;Retrieval;Deficits;Network;Deactivations;Roles	Deactivations;Of-The-Literature;Deficits;Roles;Retrieval;Cognitive Rehabilitation;Network;Performance;Multiple Sclerosis	Journal Of Head Trauma Rehabilitation	Rutgers State Univ;Kessler Fdn	Examining The Efficacy Of The Modified Story Memory Technique (Msmt) In Persons With Tbi Using Functional Magnetic Resonance Imaging (Fmri): The Tbi-Mem Trial	Usa	Of-The-Literature;Cognitive Rehabilitation;Multiple-Sclerosis;Performance;Retrieval;Deficits;Network;Deactivations;Roles	Chiaravalloti, Nd;Dobryakova, E;Wylie, Gr;Deluca, J	Clinical Neurology;Rehabilitation	Neurosciences & Neurology;Rehabilitation	11	background: new learning and memory deficits are common following traumatic brain injury (tbi). yet few studies have examined the efficacy of memory retraining in tbi through the most methodologically vigorous randomized clinical trial. our previous research has demonstrated that the modified story memory technique (msmt) significantly improves new learning and memory in multiple sclerosis. metho…
2010	Michels, Thomas C.;Tiu, Alvin Y.;Graver, Christopher J.	Screening Instruments;Alzheimers-Disease;Dementia;Impairment;Depression;Physicians;Capacity;Anxiety	Dementia;Screening Instruments;Anxiety;Capacity;Alzheimers-Disease;Physicians;Depression;Impairment	American Family Physician	Madigan Army Med Ctr	Neuropsychological Evaluation In Primary Care	Usa	Screening Instruments;Alzheimers-Disease;Dementia;Impairment;Depression;Physicians;Capacity;Anxiety	Michels, Tc;Tiu, Ay;Graver, Cj	Primary Health Care;Medicine, General & Internal	General & Internal Medicine	11	referring a patient to a neuropsychologist for evaluation provides a level of rigorous assessment of brain function that often cannot be obtained in other ways. the neuropsychologist integrates information from the patient's medical history, laboratory tests, and imaging studies; an in-depth interview; collateral information from the family and other sources; and standardized assessment instrumen…
2018	Swanson, Randel L., Ii;Hampton, Stephen;Green-Mckenzie, Judith;Diaz-Arrastia, Ramon;Grady, M. Sean;Verma, Ragini;Biester, Rosette;Duda, Diana;Wolf, Ronald L.;Smith, Douglas H.	Traumatic Brain-Injury;Balance;Validity;Consistency;Disorders;Inventory;Illness	Traumatic Brain Injury (Tbi);Validity;Consistency;Balance;Disorders;Inventory	Jama-Journal Of The American Medical Association	Univ Penn	Neurological Manifestations Among Us Government Personnel Reporting Directional Audible And Sensory Phenomena In Havana, Cuba	Usa	Traumatic Brain-Injury;Balance;Validity;Consistency;Disorders;Inventory;Illness	Swanson, Rl;Hampton, S;Green-Mckenzie, J;Diaz-Arrastia, R;Grady, Ms;Verma, R;Biester, R;Duda, D;Wolf, Rl;Smith, Dh	Medicine, General & Internal	General & Internal Medicine	43	importance from late 2016 through august 2017, us government personnel serving on diplomatic assignment in havana, cuba, reported neurological symptoms associated with exposure to auditory and sensory phenomena. objective to describe the neurological manifestations that followed exposure to an unknown energy source associated with auditory and sensory phenomena. design, setting, and participants …
2011	Bragge, Peter;Clavisi, Ornella;Turner, Tari;Tavender, Emma;Collie, Alex;Gruen, Russell L.	Spinal-Cord-Injury;Systematic Reviews;Brain-Injury;Program;Bowel	Brain Injuries;Spinal Cord Injury;Systematic Reviews;Bowel;Program	Bmc Medical Research Methodology	Natl Trauma Res Inst;Monash Univ	The Global Evidence Mapping Initiative: Scoping Research In Broad Topic Areas	Australia	Spinal-Cord-Injury;Systematic Reviews;Brain-Injury;Program;Bowel	Bragge, P;Clavisi, O;Turner, T;Tavender, E;Collie, A;Gruen, Rl	Health Care Sciences & Services	Health Care Sciences & Services	168	background: evidence mapping describes the quantity, design and characteristics of research in broad topic areas, in contrast to systematic reviews, which usually address narrowly-focused research questions. the breadth of evidence mapping helps to identify evidence gaps, and may guide future research efforts. the global evidence mapping (gem) initiative was established in 2007 to create evidence…
2004	Murrey, Gj;Starzinski, D	Disability;Work	Disability;Work	Brain Injury	Minnesota Neurorehabil Hosp	An Inpatient Neurobehavioural Rehabilitation Programme For Persons With Traumatic Brain Injury: Overview Of And Outcome Data For The Minnesota Neurorehabilitation Hospital	Usa	Disability;Work	Murrey, Gj;Starzinski, D	Neurosciences;Rehabilitation	Neurosciences & Neurology;Rehabilitation	5	objectives: to review the specialized neurorehabilitation programme at the minnesota neurorehabilitation hospital and evaluate such a programme on persons with tbi and severe neurobehavioural disorders. participants: forty-four persons with tbi 3-years post-discharge from the programme. outcome measures: review of post-discharge status in regard to behavioural stabilization (frequency, intensity …
2003	Wright, Hh;Shisler, Rj;Rau, Ba	Traumatic Brain Injury;Antiepileptic Medication;Seizure Patients;Aphasia;Language;Speech;Skills;Adults	Traumatic Brain Injury (Tbi);Anti-Epileptic Medication;Speech;Language;Skills;Adults;Aphasia;Seizure Patients	Journal Of Medical Speech-Language Pathology	Univ Kentucky;Univ Georgia	Maintenance Of Communication Abilities In Epilepsy: A Clinical Report	Usa	Traumatic Brain Injury;Antiepileptic Medication;Seizure Patients;Aphasia;Language;Speech;Skills;Adults	Wright, Hh;Shisler, Rj;Rau, Ba	Audiology & Speech-Language Pathology;Clinical Neurology	Audiology & Speech-Language Pathology;Neurosciences & Neurology	1	language, cognition, and communication have been found to be decreased in individuals with epilepsy or seizure disorders (wheless, simons, & butler, 2002). functional maintenance programs have been used for maintenance of declining cognitive skills in several different populations, but have not been researched as extensively in epilepsy. in addition, past research has demonstrated the usefulness …
1995	Milders, Mv;Berg, Ij;Deelman, Bg	Traumatic Brain Injury;Cognitive Rehabilitation;Remediation;Strategies	Traumatic Brain Injury (Tbi);Remediation;Strategies;Cognitive Rehabilitation	Neuropsychological Rehabilitation	Univ Groningen	4-Year Follow-Up Of A Controlled Memory Training Study In Closed-Head Injured Patients	Netherlands	Traumatic Brain Injury;Cognitive Rehabilitation;Remediation;Strategies	Milders, Mv;Berg, Ij;Deelman, Bg	Neurosciences;Psychology	Neurosciences & Neurology;Psychology	18	in a controlled group study berg, koning-haanstra, and deelman (1991) compared the effects of memory strategy training with the effects of drill and practice training and no treatment in severely head injured patients. four months after training the group in the strategy condition performed significantly better on three memory tests than the patient groups in the other two conditions. four years …
2019	Lanzillo, Bernardo;Piscosquito, Giuseppe;Marcuccio, Laura;Lanzillo, Anna;Vitale, Dino Franco	Models;Prediction	Model;Prediction	Plos One	Casa Cura San Michele;Irccs Telese Terme	Prognosis Of Severe Acquired Brain Injury: Short And Long-Term Outcome Determinants And Their Potential Clinical Relevance After Rehabilitation. A Comprehensive Approach To Analyze Cohort Studies	Italy	Models;Prediction	Lanzillo, B;Piscosquito, G;Marcuccio, L;Lanzillo, A;Vitale, Df	Multidisciplinary Sciences	Science & Technology - Other Topics	3	background accurate prognostic evaluation is a key factor in the clinical management of patients affected by severe acute brain injury (abi) and helps planning focused therapies, better caregiver's support and allocation of resources. aim of the study was to assess factors independently associated with both the short and long-term outcomes after rehabilitation in patients affected by abi in the s…
2015	Svoboda, Eva;Richards, Brian;Yao, Christie;Leach, Larry	Traumatic Brain-Injury;Of-The-Literature;Follow-Up;Cognitive Rehabilitation;Planning Problems;Self-Awareness;N-Of-1 Trials;Paging System;Therapy Goals;Head-Injury	Traumatic Brain Injury (Tbi);Of-The-Literature;N-Of-1 Trial;Brain Injuries;Follow-Up;Paging System;Planning Problems;Cognitive Rehabilitation;Self-Awareness;Therapy Goals	Neuropsychological Rehabilitation	Baycrest Hlth Sci	Long-Term Maintenance Of Smartphone And Pda Use In Individuals With Moderate To Severe Memory Impairment	Canada	Traumatic Brain-Injury;Of-The-Literature;Follow-Up;Cognitive Rehabilitation;Planning Problems;Self-Awareness;N-Of-1 Trials;Paging System;Therapy Goals;Head-Injury	Svoboda, E;Richards, B;Yao, C;Leach, L	Neurosciences;Psychology	Neurosciences & Neurology;Psychology	15	in an earlier paper we described a structured, theory-driven training programme which was administered to 10 individuals with moderate-to-severe memory impairment. all individuals received an errorless-fading-of-cues protocol in the use of personal digital assistants (pdas) or smartphones (svoboda, richards, leach, & mertens, 2012) and demonstrated generalisation of acquired skills to day-to-day …
2003	Page, S;Levine, P	Constraint-Induced Therapy;Induced Movement Therapy;Upper-Limb Function;Upper-Extremity;Physical Rehabilitation;Interrater Reliability;Stroke Patients;Injury	Upper Extremity;Interrater Reliability;Induced Movement Therapy;Stroke Patients;Injury;Physical Rehabilitation;Upper Extremity Function;Constraint-Induced Movement Therapy	Brain Injury	Univ Cincinnati	Forced Use After Tbi: Promoting Plasticity And Function Through Practice	Usa	Constraint-Induced Therapy;Induced Movement Therapy;Upper-Limb Function;Upper-Extremity;Physical Rehabilitation;Interrater Reliability;Stroke Patients;Injury	Page, S;Levine, P	Neurosciences;Rehabilitation	Neurosciences & Neurology;Rehabilitation	21	objective: to review the literature supporting, and determine the efficacy of, modified constraint-induced therapy ( mcit) in improving more affected upper limb use and function in patients with traumatic brain injury ( tbi). design: multiple-baseline, pre-post, case series. setting: outpatient clinic. patients: three patients with tbi occurring >1 year ago and exhibiting stable upper limb hemipa…
2010	Oh, Hyunsoo;Seo, Whasook	Traumatic Brain-Injury;Aneurysmal Subarachnoid Hemorrhage;Severe Head-Injury;Rating-Scale;Recovery;Classification;Prediction;Management;Mortality;Surgery	Traumatic Brain Injury (Tbi);Rating-Scale;Severe Traumatic Brain Injury;Prediction;Surgery;Mortality;Classification;Recovery;Aneurysmal Subarachnoid Hemorrhage;Management	Journal Of Neuroscience Nursing	Inha Univ	Changes In The Acute Functional And Cognitive Disability States Of Severe Hemorrhagic Stroke Patients	South Korea	Traumatic Brain-Injury;Aneurysmal Subarachnoid Hemorrhage;Severe Head-Injury;Rating-Scale;Recovery;Classification;Prediction;Management;Mortality;Surgery	Oh, H;Seo, W	Clinical Neurology;Nursing	Neurosciences & Neurology;Nursing	2	the purpose of this study was to characterize temporal patterns of functional and cognitive disability changes during the acute period in hemorrhagic stroke patients. the study subjects were 62 hemorrhagic stroke patients admitted to a surgical intensive care unit at a university hospital located in incheon, south korea. as outcome variables, functional disability, cognitive ability, and employme…
2016	Isaacson, B. M.;Potter, B. K.;Bloebaum, R. D.;Epperson, R. T.;Kawaguchi, B. S.;Swanson, T. M.;Pasquina, P. F.	Ectopic-Bone-Formation;Total Hip-Arthroplasty;Spinal-Cord-Injury;Risk-Factors;Tibial Components;Lower-Extremity;Amputations;Ingrowth;Adult;Joint	Total Hip-Arthroplasty;Heterotopic Ossification;Joint;Amputation;Spinal Cord Injury;Ingrowth;Lower-Extremity;Risk-Factors;Adults;Tibial Components	Journal Of Bone And Joint Surgery-American Volume	Univ Utah;Dept Vet Affairs;Walter Reed Natl Mil Med Ctr;Henry M Jackson Fdn Adv Mil Med;Uniformed Serv Univ Hlth Sci	Link Between Clinical Predictors Of Heterotopic Ossification And Histological Analysis In Combat-Injured Service Members	Usa	Ectopic-Bone-Formation;Total Hip-Arthroplasty;Spinal-Cord-Injury;Risk-Factors;Tibial Components;Lower-Extremity;Amputations;Ingrowth;Adult;Joint	Isaacson, Bm;Potter, Bk;Bloebaum, Rd;Epperson, Rt;Kawaguchi, Bs;Swanson, Tm;Pasquina, Pf	Orthopedics;Surgery	Orthopedics;Surgery	10	range of motion and delay rehabilitation. the timing and efficacy of surgical resection have varied widely, and there is a gap in knowledge between clinical predictors of ho recurrence and histological analysis. methods: thirty-three service members seen at walter reed national military medical center for symptomatic ho were enrolled in an institutional review board-approved study. participants t…
2015	Willems, Michelle;Sattin, Davide;Vingerhoets, Ad J. J. M.;Leonardi, Matilde	Traumatic Brain-Injury;Persistent Vegetative State;Intensive Rehabilitation Improve;Randomized Controlled-Trial;Long-Term Outcomes;Multidisciplinary Rehabilitation;Stroke Mortality;Natural-History;Medical Aspects;Late Recovery	Traumatic Brain Injury (Tbi);Randomized Controlled Trial;Medical Aspects;Natural-History;Long-Term Outcome;Stroke Mortality;Persistent Vegetative State;Intensive Rehabilitation Improve;Multidisciplinary Rehabilitation;Late Recovery	International Journal Of Environmental Research And Public Health	Tilburg Univ;Ist Ricovero & Cura Carattere Sci Irccs Fdn	Longitudinal Changes In Functioning And Disability In Patients With Disorders Of Consciousness: The Importance Of Environmental Factors	Netherlands;Italy	Traumatic Brain-Injury;Persistent Vegetative State;Intensive Rehabilitation Improve;Randomized Controlled-Trial;Long-Term Outcomes;Multidisciplinary Rehabilitation;Stroke Mortality;Natural-History;Medical Aspects;Late Recovery	Willems, M;Sattin, D;Vingerhoets, Ajjm;Leonardi, M	Environmental Sciences;Public, Environmental & Occupational Health	Environmental Sciences & Ecology;Public, Environmental & Occupational Health	9	disorders of consciousness are neurological conditions associated with low levels of functioning which pose a serious challenge to public health systems. the current study aimed to examine longitudinal changes in functioning in patients with disorders of consciousness and to identify associated biopsychosocial factors using the international classification of functioning, disability, and health. …
2019	Stalnacke, Britt-Marie;Saveman, Britt-Inger;Stenberg, Maud	Glasgow Outcome Scale;Neurological-Institute Screen;Hospital Anxiety;Population;Validation;Validity;Moderate;Alcohol	Neurological-Institute Screen;Glasgow Outcome Scale;Population;Hospital Anxiety;Validity;Validation;Moderate;Alcohol	Behavioural Neurology	Umea Univ	Long-Term Follow-Up Of Disability, Cognitive, And Emotional Impairments After Severe Traumatic Brain Injury	Sweden	Glasgow Outcome Scale;Neurological-Institute Screen;Hospital Anxiety;Population;Validation;Validity;Moderate;Alcohol	Stalnacke, Bm;Saveman, Bi;Stenberg, M	Clinical Neurology	Neurosciences & Neurology	10	aim. to assess the clinical course of disability, cognitive, and emotional impairments in patients with severe tbi (s-tbi) from 3 months to up to 7 years post trauma. methods. a prospective cohort study of s-tbi in northern sweden was conducted. patients aged 18-65 years with acute glasgow coma scale 3-8 were assessed with the glasgow outcome scale extended (gose), the hospital anxiety and depres…
2008	Vickery, Chad D.;Sepehri, Arash;Evans, Clea C.	Traumatic Brain-Injury;Depressive Symptoms;Social Support;Validation;Scale	Traumatic Brain Injury (Tbi);Social Support;Scale;Validation;Depressive Symptoms	Clinical Rehabilitation	Methodist Rehabil Ctr	Self-Esteem In An Acute Stroke Rehabilitation Sample: A Control Group Comparison	Usa	Traumatic Brain-Injury;Depressive Symptoms;Social Support;Validation;Scale	Vickery, Cd;Sepehri, A;Evans, Cc	Rehabilitation	Rehabilitation	22	objective: to compare ratings of self-esteem and depressive mood in a sample of stroke survivors in an acute inpatient rehabilitation setting to those of a matched control group. design: stroke survivors (n=80) were matched on age and education to a group of neurologically intact community-dwelling control participants. between-group analysis compared mean ratings of self-esteem and depressive me…
2017	Shih, Chun-Chuan;Yeh, Chun-Chieh;Hu, Chaur-Jong;Lane, Hsin-Long;Tsai, Chin-Chuan;Chen, Ta-Liang;Liao, Chien-Chang	Traumatic Brain-Injury;Rehabilitation;Mortality;Migraine;Efficacy;Outcomes;Disease;Surgery;Obesity;Safety	Traumatic Brain Injury (Tbi);Migraine;Outcome;Surgery;Rehabilitation;Mortality;Disorders;Efficacy;Safety;Obesity	Bmj Open	China Med Univ Hosp;China Med Univ;I Shou Univ;Taipei Med Univ;Taipei Med Univ Hosp;Taipei Chinese Med Assoc;Univ Illinois	Risk Of Dementia In Patients With Non-Haemorrhagic Stroke Receiving Acupuncture Treatment: A Nationwide Matched Cohort Study From Taiwan'S National Health Insurance Research Database	Taiwan;Usa	Traumatic Brain-Injury;Rehabilitation;Mortality;Migraine;Efficacy;Outcomes;Disease;Surgery;Obesity;Safety	Shih, Cc;Yeh, Cc;Hu, Cj;Lane, Hl;Tsai, Cc;Chen, Tl;Liao, Cc	Medicine, General & Internal	General & Internal Medicine	7	objective to investigate the risk of dementia in patients with stroke who did and did not receive acupuncture treatment. design retrospective cohort study. setting this study was based on taiwan's national health insurance research database that included patients with stroke hospitalised between 1 january 2000 and 31 december 2004. participants we identified 11 220 patients aged 50 years and olde…
2016	Wang, Yan-Chao;Fang, Fang;Wu, Ying-Ke;Ai, Xiao-Lin;Lan, Ting;Liang, Rui-Chao;Zhang, Yu;Trishul, Narasimha Murthy;He, Min;You, Chao;Yu, Chuan;Tan, Hong	Hyaluronic-Acid Hydrogels;Nerve Regeneration;Brain;Model;Fabrication;Proteins;Repair;Nanofibers;Fibers;Growth	Model;Nanofibers;Fibers;Fabrication;Nerve Regeneration;Protein;Hyaluronic-Acid Hydrogels;Growth;Brain;Repair	Rsc Advances	Chengdu Univ;Sichuan Univ	Waterborne Biodegradable Polyurethane 3-Dimensional Porous Scaffold For Rat Cerebral Tissue Regeneration	Peoples R China	Hyaluronic-Acid Hydrogels;Nerve Regeneration;Brain;Model;Fabrication;Proteins;Repair;Nanofibers;Fibers;Growth	Wang, Yc;Fang, F;Wu, Yk;Ai, Xl;Lan, T;Liang, Rc;Zhang, Y;Trishul, Nm;He, M;You, C;Yu, C;Tan, H	Chemistry, Multidisciplinary	Chemistry	13	rehabilitation from traumatic brain injury (tbi) is a significant challenge for neurosurgeons as no effective strategies for cerebral tissue reconstruction can be adopted in clinical applications. to explore an appropriate method for cerebral tissue regeneration, we developed a type of waterborne biodegradable polyurethane (wbpu) 3-dimentional (3d) porous scaffold. two types of wbpu (wbpu17 and w…
2021	Lau, Stephanie K. C.;Luong, Dorothy;Sweet, Shane N.;Bayley, Mark;Levy, Ben B.;Kastner, Monika;Nelson, Michelle L. A.;Salbach, Nancy M.;Jaglal, Susan B.;Shepherd, John;Wilcock, Ruth;Thoms, Carla;Munce, Sarah E. P.	Mentoring Program;Health-Care;Rehabilitation;Partnerships;Barriers;Moderate;Impact;Policy	Partnerships;Health-Care;Barriers;Rehabilitation;Impact;Moderate;Mentoring Program;Policy	Plos One	Mcgill Univ;North York Gen Hosp;Ctr Interdisciplinary Res Rehabil Greater Montrea;Univ Ottawa;Univ Toronto;Ontario Brain Injury Assoc;Univ Hlth Network;Lunenfeld Tanenbaum Res Inst	Using An Integrated Knowledge Translation Approach To Inform A Pilot Feasibility Randomized Controlled Trial On Peer Support For Individuals With Traumatic Brain Injury: A Qualitative Descriptive Study	Canada	Mentoring Program;Health-Care;Rehabilitation;Partnerships;Barriers;Moderate;Impact;Policy	Lau, Skc;Luong, D;Sweet, Sn;Bayley, M;Levy, B;Kastner, M;Nelson, Mla;Salbach, Nm;Jaglal, Sb;Shepherd, J;Wilcock, R;Thoms, C;Munce, Sep	Multidisciplinary Sciences	Science & Technology - Other Topics	2	introduction traumatic brain injury (tbi) is estimated to affect 10 million people annually, making it a leading cause of morbidity and mortality worldwide. one cost-effective intervention that has been shown to minimize some of the negative sequelae after tbi is peer support. however, the evidence supporting the benefits of peer support for individuals with tbi is sparse and of low quality. inte…
2016	Moriarty, Helene;Winter, Laraine;Robinson, Keith;Piersol, Catherine Verrier;Vause-Earland, Tracey;Iacovone, Delores Blazer;Newhart, Brian;True, Gala;Fishman, Deborah;Hodgson, Nancy;Gitlin, Laura N.	Caregiver Burden;Neuropsychiatric Sequelae;Social Support;Intervention;Rehabilitation;Depression;Individuals;Health;Care;Dementia	Dementia;Social Support;Caregiver Burden;Neuropsychiatric Sequelae;Care;Rehabilitation;Intervention;Health;Depression;Individuals	Pm&R	Corporal Michael J Crescenz Vet Affairs Med Ctr;Thomas Jefferson Univ;Villanova Univ;Johns Hopkins Univ;Univ Penn	A Randomized Controlled Trial To Evaluate The Veterans' In-Home Program For Military Veterans With Traumatic Brain Injury And Their Families: Report On Impact For Family Members	Usa	Caregiver Burden;Neuropsychiatric Sequelae;Social Support;Intervention;Rehabilitation;Depression;Individuals;Health;Care;Dementia	Moriarty, H;Winter, L;Robinson, K;Piersol, Cv;Vause-Earland, T;Iacovone, Db;Newhart, B;True, G;Fishman, D;Hodgson, N;Gitlin, Ln	Rehabilitation;Sport Sciences	Rehabilitation;Sport Sciences	29	background: traumatic brain injury (tbi) creates many challenges for families as well as for patients. few intervention studies have considered both the needs of the person with tbi and his or her family and included both in the intervention process. to address this gap, we designed an innovative intervention for veterans with tbi and families-the veterans' in-home program (vip)-targeting veteran…
2018	Radomski, Mary, V;Davidson, Leslie F.;Smith, Laurel;Finkelstein, Marsha;Cecchini, Amy;Heaton, Kristin J.;Mcculloch, Karen;Scherer, Matthew;Weightman, Margaret M.	Task-Performance Assessment;Executive Function;Ecological Validity;Dual-Task;Reliability;Multitasking;Rehabilitation;Concussion;Version;People	Mild Traumatic Brain Injury;Task-Performance Assessment;Executive Function;People;Dual-Task;Rehabilitation;Multitasking;Reliability;Version;Ecological Validity	Military Medicine	Med Res & Mat Command;Courage Kenny Res Ctr;Womack Army Med Ctr;Us Army Res Inst Environm Med;Univ North Carolina Chapel Hill;George Washington Univ	Toward Return To Duty Decision-Making After Military Mild Traumatic Brain Injury: Preliminary Validation Of The Charge Of Quarters Duty Test	Usa	Task-Performance Assessment;Executive Function;Ecological Validity;Dual-Task;Reliability;Multitasking;Rehabilitation;Concussion;Version;People	Radomski, Mv;Davidson, Lf;Smith, L;Finkelstein, M;Cecchini, A;Heaton, Kj;Mcculloch, K;Scherer, M;Weightman, Mm	Medicine, General & Internal	General & Internal Medicine	7	introduction: determining duty-readiness after mild traumatic brain injury (mtbi) remains a priority of the united states department of defense as warfighters in both deployed and non-deployed settings continue to sustain these injuries in relatively large numbers. warfighters with mtbi may experience unresolved sensorimotor, emotional, cognitive sequelae including problems with executive functio…
2014	Williams, Gavin;Hill, Bridget;Kahn, Michelle	Traumatic Brain-Injury;Quality-Of-Life;Functional Measures;Multiple Injuries;Outcome Measures;Term Outcomes;Reliability;Himat;Work;Fim	Traumatic Brain Injury (Tbi);Outcome Measures;Fim;Himat;Functional Measures;Polytrauma;Term Outcomes;Quality Of Life;Work;Reliability	Pm&R	Epworth Med Fdn;Univ Melbourne;La Trobe Univ	The Concurrent Validity And Responsiveness Of The High-Level Mobility Assessment Tool For Mobility Limitations In People With Multitrauma Orthopedic Injuries	Australia	Traumatic Brain-Injury;Quality-Of-Life;Functional Measures;Multiple Injuries;Outcome Measures;Term Outcomes;Reliability;Himat;Work;Fim	Williams, G;Hill, B;Kahn, M	Rehabilitation;Sport Sciences	Rehabilitation;Sport Sciences	2	objective: to investigate the concurrent validity, responsiveness, and ceiling effect of the revised high-level mobility assessment tool (himat) in persons after orthopedic. multitrauma. design: cross-sectional sample of convenience. setting: a large tertiary rehabilitation hospital. participants: forty-three participants with orthopedic multitrauma lower limb injuries that resulted from motor ve…
2021	Rosen, Kerry B.;Delpy, Kathleen B.;Pape, Marcy M.;Kodosky, Paula N.;Kruger, Sarah E.	Posttraumatic-Stress-Disorder;Sensory Organization Test;Vestibular Rehabilitation;Posturography;Impairments;Concussion;Patterns;History	Mild Traumatic Brain Injury;Sensory Organization Test;Patterns;Posttraumatic Stress Disorder;Vestibular Rehabilitation;Impairment;History;Posturography	Military Medicine	Walter Reed Natl Mil Med Ctr	Examining The Relationship Between Conventional Outcomes And Immersive Balance Task Performance In Service Members With Mild Traumatic Brain Injury	Usa	Posttraumatic-Stress-Disorder;Sensory Organization Test;Vestibular Rehabilitation;Posturography;Impairments;Concussion;Patterns;History	Rosen, Kb;Delpy, Kb;Pape, Mm;Kodosky, Pn;Kruger, Se	Medicine, General & Internal	General & Internal Medicine	2	introduction: mild traumatic brain injury (mtbi) is associated with significant financial cost and reduced military readiness and impacts quality of life for active duty service members (sms). post-concussive symptoms can include vestibular impairments, such as chronic dizziness and postural instability, which can be compounded by psychological comorbidities like ptsd. comprehensive vestibular ev…
2012	Moser, Rosemarie Scolaro;Glatts, Colette;Schatz, Philip	Traumatic Brain-Injury;Management;Rehabilitation;Statement;Recovery;Symptoms;Exercise	Traumatic Brain Injury (Tbi);Rehabilitation;Recovery;Exercise;Statement;Management;Symptoms	Journal Of Pediatrics	Int Brain Res Fdn;St Josephs Univ;Sports Concuss Ctr New Jersey	Efficacy Of Immediate And Delayed Cognitive And Physical Rest For Treatment Of Sports-Related Concussion	Usa	Traumatic Brain-Injury;Management;Rehabilitation;Statement;Recovery;Symptoms;Exercise	Moser, Rs;Glatts, C;Schatz, P	Pediatrics	Pediatrics	127	objectives to evaluate the efficacy of cognitive and physical rest for the treatment of concussion. study design high school and collegiate athletes (n = 49) underwent post-concussion evaluations between april 2010 and september 2011 and were prescribed at least 1 week of cognitive and physical rest. participants were assigned to groups on the basis of the time elapsed between sustaining a concus…
2022	Broggi, Michael;Ready, Rebecca E.	Traumatic Brain-Injury;Us High-School;Neurocognitive Performance;College-Students;Working-Memory;Rugby Union;Children;Impact;Depression;Outcomes	Traumatic Brain Injury (Tbi);Outcome;Us High-School;Impact;Neurocognitive Performance;Rugby Union;Children;Depression;College-Students;Working Memory	Clinical Neuropsychologist	Univ Massachusetts Amherst	Academic Skills, Self-Perceptions, And Grades In University Students With A History Of Multiple Concussions: The Mediating Roles Of Processing Speed And Psychological Symptoms	Usa	Traumatic Brain-Injury;Us High-School;Neurocognitive Performance;College-Students;Working-Memory;Rugby Union;Children;Impact;Depression;Outcomes	Broggi, M;Ready, Re	Psychology, Clinical;Clinical Neurology;Psychology	Psychology;Neurosciences & Neurology	1	objective: this study determined if university students with a history of multiple concussions may be at risk for academic difficulties and poor academic performance. we investigated if executive functioning, processing speed, and/or psychological symptoms might partially account for differences in academic performance of students with and without a history of multiple concussions. method: univer…
2017	Dutil, Elisabeth;Bottari, Carolina;Auger, Claudine	Stroke;Environment;Agreement	Agreement;Environment;Stroke	Occupational Therapy International	Ctr Interdisciplinary Res Rehabil Greater Montrea;Univ Montreal	Test-Retest Reliability Of A Measure Of Independence In Everyday Activities: The Adl Profile	Canada	Stroke;Environment;Agreement	Dutil, E;Bottari, C;Auger, C	Rehabilitation	Rehabilitation	12	background. very few performance-based measures used in occupational therapy have established test-retest reliability coefficients. objectives of study. this study presents the test-retest reliability of the task and operation scores of a performance-based measure of independence in everyday activities called the adl profile. methods. 20 adults with severe traumatic brain injury (mean age 28.4 ye…
2021	Wright, Jim;Sohlberg, Mckay Moore	Traumatic Brain-Injury;Rehabilitation;Children;Intervention;Veterans;History;Impact	Traumatic Brain Injury (Tbi);Rehabilitation;Impact;Intervention;Veterans;Children;History	American Journal Of Speech-Language Pathology	Univ Oregon	The Implementation Of A Personalized Dynamic Approach For The Management Of Prolonged Concussion Symptoms	Usa	Traumatic Brain-Injury;Rehabilitation;Children;Intervention;Veterans;History;Impact	Wright, J;Sohlberg, Mm	Audiology & Speech-Language Pathology;Linguistics;Rehabilitation	Audiology & Speech-Language Pathology;Linguistics;Rehabilitation	5	purpose: this clinical focus article reviews the existing treatment literature on the management of prolonged concussion symptoms (pcs) for specifying treatment components that hold the most promise for effectively targeting functional goals that are disrupted due to cognitive impairments. current evidence suggests the treatment ingredients of psychoeducation and cognitive strategy instruction ca…
2019	Poltavski, Dmitri;Bernhardt, Kyle;Mark, Christopher;Biberdorf, David	Traumatic Brain-Injury;Working-Memory;High-School;Sport;Performance	Traumatic Brain Injury (Tbi);High-School;Performance;Sport;Working Memory	Scientific Reports	Univ North Dakota;Valley Vis Clin;Salem State Univ	Frontal Theta-Gamma Ratio Is A Sensitive Index Of Concussion History In Athletes On Tasks Of Visuo-Motor Control	Usa	Traumatic Brain-Injury;Working-Memory;High-School;Sport;Performance	Poltavski, D;Bernhardt, K;Mark, C;Biberdorf, D	Multidisciplinary Sciences	Science & Technology - Other Topics	3	patients with mtbi often show deficits in executive function and changes in neural activity. similar changes in those with a history of mtbi (i.e. concussion), however, have not been consistently reported. frontal theta-to-gamma frequency ratio has shown promise in eeg research in predicting performance on working memory tasks. in the present study we explored the sensitivity of the frontal theta…
2018	Al-Nuaimi, Saleem;Aldandashi, Samer;Easa, Abdul Kadir Saed;Saqqur, Maher	Southeast-Asian Refugees;Traumatic Brain-Injury;Posttraumatic-Stress-Disorder;Mental-Health;Follow-Up;Population;Survivors;Torture;Impact	Traumatic Brain Injury (Tbi);Mental Health;Population;Posttraumatic Stress Disorder;Follow-Up;Impact;Survivors;Southeast-Asian Refugees;Torture	Comprehensive Psychiatry	Univ Alberta;Dar El Shefaa Hosp	Psychiatric Morbidity Among Physically Injured Syrian Refugees In Turkey	Canada;Turkey	Southeast-Asian Refugees;Traumatic Brain-Injury;Posttraumatic-Stress-Disorder;Mental-Health;Follow-Up;Population;Survivors;Torture;Impact	Al-Nuaimi, S;Aldandashi, S;Easa, Aks;Saqqur, M	Psychiatry	Psychiatry	13	objective: to the best of our knowledge, the mental health status of physically injured syrian refugees has not yet been investigated. the aim of this study was to examine the prevalence of psychiatric morbidity among physically injured syrian refugees in turkey receiving treatment at the main rehabilitation centre near the syrian border. method: this is a cross sectional study. information was c…
2020	Yamanaka, Syunsuke;Goldman, Ran D.;Goto, Tadahiro;Hayashi, Hiroyuki	Rapid-Sequence Intubation;Traumatic Brain-Injury;Airway Management;Adverse Events;Endotracheal Intubation;Success Rates;Rehabilitation;Complications;Induction	Traumatic Brain Injury (Tbi);Adverse Events;Complications;Rehabilitation;Rapid-Sequence Intubation;Airway Management;Induction;Endotracheal Intubation;Success Rates	American Journal Of Emergency Medicine	Univ British Columbia;Univ Fukui;Univ Fukui Hosp	Multiple Intubation Attempts In The Emergency Department And In-Hospital Mortality: A Retrospective Observational Study	Canada;Japan	Rapid-Sequence Intubation;Traumatic Brain-Injury;Airway Management;Adverse Events;Endotracheal Intubation;Success Rates;Rehabilitation;Complications;Induction	Yamanaka, S;Goldman, Rd;Goto, T;Hayashi, H	Emergency Medicine	Emergency Medicine	4	objectives: multiple intubation attempts in the emergency department (ed) have been associated with adverse events, but no study examined the influence of multiple intubation attempts on survival during hospitalization. our aim was to compare one or more intubation attempts in the ed with risk of morbidity and mortality during hospitalization. methods: we conducted a single center retrospective a…
2021	Yaramothu, Chang;Morris, Christopher J.;D'Antonio-Bertagnolli, John Vito;Alvarez, Tara L.	Post-Concussion Symptoms;Screening Voms Tool;Fusional Vergence;Eye-Movements;Brain-Injury;Vision;Convergence;Reliability;Rehabilitation;Common	Vergence;Eye Movements;Brain Injuries;Screening Voms Tool;Common;Rehabilitation;Fusional Vergence;Vision;Post-Concussion Symptoms;Reliability	Optometry And Vision Science	New Jersey Inst Technol	Oculomotor Assessment Tool Test Procedure And Normative Data	Usa	Post-Concussion Symptoms;Screening Voms Tool;Fusional Vergence;Eye-Movements;Brain-Injury;Vision;Convergence;Reliability;Rehabilitation;Common	Yaramothu, C;Morris, Cj;D'Antonio-Bertagnolli, Jv;Alvarez, Tl	Ophthalmology	Ophthalmology	1	significance this study establishes normative data and a testing procedure for the oculomotor assessment tool. the oculomotor assessment tool standardizes visual targets for the vestibular/oculomotor screening assessment and provides additional metrics that may aid in the differentiation between those with normal and those with abnormal oculomotor function potentially caused by a concussion. purp…
2015	Wiechman, Shelley A.;Carrougher, Gretchen J.;Esselman, Peter C.;Klein, Matthew B.;Martinez, Erin M.;Engrav, Loren H.;Gibran, Nicole S.	Posttraumatic Stress Symptoms;Traumatic Brain-Injury;Clinical-Research;Randomized-Trial;Distress;Care;Depression;Management;Program	Traumatic Brain Injury (Tbi);Randomized Clinical Trial;Distress;Care;Clinical Trial;Depression;Management;Posttraumatic Stress Symptoms;Program	Journal Of Burn Care & Research	Univ Washington;Univ Colorado	An Expanded Delivery Model For Outpatient Burn Rehabilitation	Usa	Posttraumatic Stress Symptoms;Traumatic Brain-Injury;Clinical-Research;Randomized-Trial;Distress;Care;Depression;Management;Program	Wiechman, Sa;Carrougher, Gj;Esselman, Pc;Klein, Mb;Martinez, Em;Engrav, Lh;Gibran, Ns	Critical Care Medicine;Dermatology;Surgery	General & Internal Medicine;Dermatology;Surgery	8	despite the numerous multidisciplinary services burn centers provide, a number of challenges to obtaining optimal outcomes exist. the goal of this study was to overcome the barriers to effective burn rehabilitation by utilizing an expanded care coordinator (ecc) to supplement the existing outpatient services. in this between-group, single-blind, randomized, controlled trial, the control group (n …
2001	Rizzo, Aa;Buckwalter, Jg;Mcgee, Js;Bowerly, T;Van Der Zaag, C;Neumann, U;Thiebaux, M;Kim, L;Pair, J;Chua, C	Mental Rotation;Gender Differences;Sex-Differences;Dementia;Ability	Dementia;Gender Differences;Mental Rotation;Gender-Differences;Ability	Presence-Teleoperators And Virtual Environments	Fuller Grad Sch Psychol;So Calif Permanente Med Grp;Univ So Calif	Virtual Environments For Assessing And Rehabilitating Cognitive/Functional Performance - A Review Of Projects At The Usc Integrated Media Systems Center	Usa	Mental Rotation;Gender Differences;Sex-Differences;Dementia;Ability	Rizzo, Aa;Buckwalter, Jg;Mcgee, Js;Bowerly, T;Van Der Zaag, C;Neumann, U;Thiebaux, M;Kim, L;Pair, J;Chua, C	Computer Science, Cybernetics;Computer Science, Software Engineering	Computer Science	26	virtual reality (vr) technology offers new options for the creation of sophisticated tools that could be applied in the areas of assessment and rehabilitation of cognitive and functional processes. vr systems allow for the precise presentation and control of dynamic, multisensory, three-dimensional (3-d) stimulus environments, as well as the recording of all behavioral responses that occur within…
2002	Tomlin, P;Clarke, M;Robinson, G;Roach, J	Traumatic Brain Injury;Follow-Up;Recovery;Adolescents	Traumatic Brain Injury (Tbi);Follow-Up;Adolescents;Recovery	Developmental Medicine And Child Neurology	Royal Manchester Childrens Hosp;Preston Acute Hosp Trust;Stepping Hill Hosp	Rehabilitation In Severe Head Injury In Children: Outcome And Provision Of Care	England	Traumatic Brain Injury;Follow-Up;Recovery;Adolescents	Tomlin, P;Clarke, M;Robinson, G;Roach, J	Clinical Neurology;Pediatrics	Neurosciences & Neurology;Pediatrics	14	functional outcome and provision of care to 82 children (males: females 2.7: 1; age range 0 to 16 years) with severe head injury were investigated. the children were admitted to the intensive care units of the regional neuroscience units of the greater manchester and lancashire districts of the north west region of the uk between 1994 and 1996. a questionnaire was devised based on 12 areas of rec…
2000	Vinjamuri, S;O'Driscoll, K	Traumatic Brain Injury;Cerebral Blood-Flow;Technetium-99M-Hmpao Spect;Ct;Tomography;Perfusion;Mild	Traumatic Brain Injury (Tbi);Tomography;Cerebral Blood-Flow;Ct;Mild;Perfusion;Technetium-99M-Hmpao Spect	Nuclear Medicine Communications	Royal Univ Hosp	Significance Of White Matter Abnormalities In Patients With Closed Head Injury	England	Traumatic Brain Injury;Cerebral Blood-Flow;Technetium-99M-Hmpao Spect;Ct;Tomography;Perfusion;Mild	Vinjamuri, S;O'Driscoll, K	Radiology, Nuclear Medicine & Medical Imaging	Radiology, Nuclear Medicine & Medical Imaging	2	neuroimaging in patients with closed head injury (chi) may frequently reveal abnormalities of white matter. because white matter abnormalities may be seen in patients aged over 40 years even without chi, the significance of these abnormalities in patients with chi is questionable and needs to be assessed in the context of relevance to clinical outcome. the aims of this study were to determine the…
2022	Martini, Douglas N.;Gera, Geetanjali;Brumbach, Barbara H.;Campbell, Kody R.;Parrington, Lucy;Chesnutt, James;King, Laurie A.	Traumatic Brain-Injury;Error Scoring System;Postconcussive Symptoms;Football Players;Balance Problems;Mild;Concussion;History;Time	Traumatic Brain Injury (Tbi);Balance Problems;Mild Traumatic Brain Injury;History;Time;Mild;Error Scoring System;Football Players;Post-Concussion Symptoms	Military Medicine	Univ Massachusetts;Vet Affairs Portland Healthcare Syst;Oregon Hlth & Sci Univ;Univ Kentucky;La Trobe Univ	Symptoms And Central Sensory Integration In People With Chronic Mtbi: Clinical Implications	Usa;Australia	Traumatic Brain-Injury;Error Scoring System;Postconcussive Symptoms;Football Players;Balance Problems;Mild;Concussion;History;Time	Martini, Dn;Gera, G;Brumbach, Bh;Campbell, Kr;Parrington, L;Chesnutt, J;King, La	Medicine, General & Internal	General & Internal Medicine	0	introduction balance deficits in people with chronic mild traumatic brain injury (mtbi; >= 3 months post-mtbi), thought to relate to central sensory integration deficits, are subtle and often difficult to detect. the purpose of this study was to determine the sensitivity of the instrumented modified clinical test of sensory integration for balance (mctsib) in identifying such balance deficits in …
2020	Huetter, Bernd-Otto;Huffmann, Beate;Gilsbach, Joachim-Michael	Traumatic Brain-Injury;Sickness Impact Profile;Self-Efficacy;Strategies;Associations;Individuals;Depression;Predictors;Adjustment;Complaints	Traumatic Brain Injury (Tbi);Predictors;Sickness Impact Profile;Complaints;Self-Efficacy;Adjustment;Strategies;Depression;Associations;Individuals	Clinical Neurology And Neurosurgery	Univ Duisburg Essen;Rhein Westfal Th Aachen	Coping And Health-Related Quality Of Life After Closed Head Injury	Germany	Traumatic Brain-Injury;Sickness Impact Profile;Self-Efficacy;Strategies;Associations;Individuals;Depression;Predictors;Adjustment;Complaints	Hutter, Bo;Huffmann, B;Gilsbach, Jm	Clinical Neurology;Surgery	Neurosciences & Neurology;Surgery	0	objectives: in the present study the relationship between illness coping and health-related quality of life (hrqol) in patients after closed head injury (chi) was analyzed. furthermore, the study was performed to assess the relative significance of clinical, neuroradiological, psychosocial variables and coping activities after chi. we hypothesized that the effect of a depressive coping style is s…
1997	Ball, Jw;Binder, H;Brown, Cw;Christensen, Jr;Dreier, C;Fendya, Dg;Ferketic, Mm;Forsman, I;Gregory, Jl;Healy, Md;Hackettwaters, P;Helfer, B;Herrin, K;Jaimovich, Dg;Kaufman, J;Lash, M;Magnuson, Dk;Marvin, Ja;Patton, P;Presler, B;Rushton, Db;Sacchetti, A;Sanagustin, T;Savage, Rc;Sells, Cj;Storgion, Sa;Tittle, S;Valvano, J;Warnock, L;Weaver, Md;Weiss, D;Wertz, Em	Traumatic Brain Injury	Traumatic Brain Injury (Tbi)	Annals Of Emergency Medicine	National Task Force on Children With Special Health Care Needs	Ems For Children: Recommendations For Coordinating Care For Children With Special Health Care Needs	USA	Traumatic Brain Injury	Ball, Jw;Binder, H;Brown, Cw;Christensen, Jr;Dreier, C;Fendya, Dg;Ferketic, Mm;Forsman, I;Gregory, Jl;Healy, Md;Hackettwaters, P;Helfer, B;Herrin, K;Jaimovich, Dg;Kaufman, J;Lash, M;Magnuson, Dk;Marvin, Ja;Patton, P;Presler, B;Rushton, Db;Sacchetti, A;Sanagustin, T;Savage, Rc;Sells, Cj;Storgion, Sa;Tittle, S;Valvano, J;Warnock, L;Weaver, Md;Weiss, D;Wertz, Em	Emergency Medicine	Emergency Medicine	11	study objective: to address the need for coordinated care for children and their families during the acute care phase of their hospitalization. methods: a multidiscipline task force developed this concept paper through a consensus process. the process was coordinated by the emergency medical services for children program (a program of the health resources and services administration and the natio…
2020	Tepe, Victoria;Papesh, Melissa;Russell, Shoshannah;Lewis, M. Samantha;Pryor, Nina;Guillory, Lisa	Traumatic Brain-Injury;Masking-Level Differences;Posttraumatic-Stress-Disorder;Blast-Exposed Veterans;Long-Term Exposure;Jet Fuel Exposure;Noise Exposure;Hearing Impairment;Evoked-Potentials;Stem Responses	Traumatic Brain Injury (Tbi);Noise Exposure;Posttraumatic Stress Disorder;Masking-Level Differences;Stem Responses;Long-Term Exposure;Blast-Exposed Veterans;Jet Fuel Exposure;Hearing Loss;Evoked Potentials	Journal Of Speech Language And Hearing Research	Dept Def Hearing Ctr Excellence;Pacific Univ;Univ Missouri;Va Portland Hlth Care Syst;Walter Reed Natl Mil Med Ctr;Oregon Hlth & Sci Univ;Henry Jackson Fdn;Air Force Res Lab;Harry S Truman Mem Vet Hosp;Geneva Fdn	Acquired Central Auditory Processing Disorder In Service Members And Veterans	Usa	Traumatic Brain-Injury;Masking-Level Differences;Posttraumatic-Stress-Disorder;Blast-Exposed Veterans;Long-Term Exposure;Jet Fuel Exposure;Noise Exposure;Hearing Impairment;Evoked-Potentials;Stem Responses	Tepe, V;Papesh, M;Russell, S;Lewis, Ms;Pryor, N;Guillory, L	Audiology & Speech-Language Pathology;Linguistics;Rehabilitation	Audiology & Speech-Language Pathology;Linguistics;Rehabilitation	10	purpose: a growing body of evidence suggests that military service members and military veterans are at risk for deficits in central auditory processing. risk factors include exposure to blast, neurotrauma, hazardous noise, and ototoxicants. we overview these risk factors and comorbidities, address implications for clinical assessment and care of central auditory processing deficits in service me…
2007	Easton, Ava;Atkin, Karl;Hare, Philippa	Traumatic Brain-Injury;Rehabilitation;State;Model;Need	Traumatic Brain Injury (Tbi);Model;Rehabilitation;Need;State	Neuropsychological Rehabilitation	Encephalit Soc;Act Shapiro;Univ York	'A Light In A Very Dark Place': The Role Of A Voluntary Organisation Providing Support For Those Affected By Encephalitis	England	Traumatic Brain-Injury;Rehabilitation;State;Model;Need	Easton, A;Atkin, K;Hare, P	Neurosciences;Psychology	Neurosciences & Neurology;Psychology	4	voluntary organisations are seen as contributing to the "democratisation" of health and social care. little, however, is written about their role and this paper, by focusing on the work of the encephalitis society, provides valuable insights into the challenges facing voluntary organisations that represent the needs of those with neurological disorders. two empirical studies are presented: a revi…
2021	Kullmann, Aura;Ashmore, Robin C.;Braverman, Alexandr;Mazur, Christian;Snapp, Hillary;Williams, Erin;Szczupak, Mikhaylo;Murphy, Sara;Marshall, Kathryn;Crawford, James;Balaban, Carey D.;Hoffer, Michael;Kiderman, Alexander	Smooth-Pursuit;Movement;Attention;Patterns	Locomotion;Patterns;Attention;Smooth-Pursuit	Plos One	Madigan Army Med Ctr;Hearing Ctr Excellence;Naval Med Ctr;Univ Miami;Neurolign Usa Llc;Univ Pittsburgh;Hebrew Univ Jerusalem	Portable Eye-Tracking As A Reliable Assessment Of Oculomotor, Cognitive And Reaction Time Function: Normative Data For 18-45 Year Old	Usa;Israel	Smooth-Pursuit;Movement;Attention;Patterns	Kullmann, A;Ashmore, Rc;Braverman, A;Mazur, C;Snapp, H;Williams, E;Szczupak, M;Murphy, S;Marshall, K;Crawford, J;Balaban, Cd;Hoffer, M;Kiderman, A	Multidisciplinary Sciences	Science & Technology - Other Topics	4	eye movements measured by high precision eye-tracking technology represent a sensitive, objective, and non-invasive method to probe functional neural pathways. oculomotor tests (e.g., saccades and smooth pursuit), tests that involve cognitive processing (e.g., antisaccade and predictive saccade), and reaction time tests have increasingly been showing utility in the diagnosis and monitoring of mil…
2017	Rubenstein, Richard;Chang, Binggong;Yue, John K.;Chiu, Allen;Winkler, Ethan A.;Puccio, Avam.;Diaz-Arrastia, Ramon;Yuh, Esther L.;Mukherjee, Pratik;Valadka, Alex B.;Gordon, Wayne A.;Okonkwo, David O.;Davies, Peter;Agarwal, Sanjeev;Lin, Fan;Sarkis, George;Yadikar, Hamad;Yang, Zhihui;Manley, Geoffrey T.;Wang, Kevin K. W.	Fibrillary Acidic Protein;C-Terminal Hydrolase-L1;Common Data Elements;Alzheimers-Disease;Cerebrospinal-Fluid;Transforming Research;Clinical Knowledge;Amyloid-Beta;Amyloid-Beta-1-42;Encephalopathy	Fibrillary Acidic Protein;C-Terminal Hydrolase-L1;Amyloid-Beta-1-42;Common Data Elements;Clinical Knowledge;Encephalopathy;Alzheimers-Disease;Cerebrospinal Fluid;Amyloid-Beta;Transforming Research	Jama Neurology	Univ Florida;Alexandria Univ;Univ Calif San Francisco;Kuwait Univ;Feinstein Inst Med Res;Univ Pittsburgh;Icahn Sch Med Mt Sinai;Suny Downstate Med Ctr;Univ Penn;Virginia Commonwealth Univ;San Francisco Gen Hosp	Comparing Plasma Phospho Tau, Total Tau, And Phospho Tau-Total Tau Ratio As Acute And Chronic Traumatic Brain Injury Biomarkers	Kuwait;Egypt;Usa	Fibrillary Acidic Protein;C-Terminal Hydrolase-L1;Common Data Elements;Alzheimers-Disease;Cerebrospinal-Fluid;Transforming Research;Clinical Knowledge;Amyloid-Beta;Amyloid-Beta-1-42;Encephalopathy	Rubenstein, R;Chang, Bg;Yue, Jk;Chiu, A;Winkler, Ea;Puccio, A;Diaz-Arrastia, R;Yuh, El;Mukherjee, P;Valadka, Ab;Gordon, Wa;Okonkwo, Do;Davies, P;Agarwal, S;Lin, F;Sarkis, G;Yadikar, H;Yang, Zh;Manley, Gt;Wang, Kkw	Clinical Neurology	Neurosciences & Neurology	112	importance annually in the united states, at least 3.5 million people seek medical attention for traumatic brain injury (tbi). the development of therapies for tbi is limited by the absence of diagnostic and prognostic biomarkers. microtubule-associated protein tau is an axonal phosphoprotein. to date, the presence of the hypophosphorylated tau protein (p-tau) in plasma from patients with acute t…
2021	Mccrea, Michael A.;Giacino, Joseph T.;Barber, Jason;Temkin, Nancy R.;Nelson, Lindsay D.;Levin, Harvey S.;Dikmen, Sureyya;Stein, Murray;Bodien, Yelena G.;Boase, Kim;Taylor, Sabrina R.;Vassar, Mary;Mukherjee, Pratik;Robertson, Claudia;Diaz-Arrastia, Ramon;Okonkwo, David O.;Markowitz, Amy J.;Manley, Geoffrey T.	Middle-Cerebral-Artery;Common Data Elements;Severe Head-Injury;Disability;Consciousness;Recommendations;Rehabilitation;Withdrawal;Disorders;Mortality	Severe Traumatic Brain Injury;Common Data Elements;Recommendations;Rehabilitation;Withdrawal;Mortality;Disability;Disorders;Middle-Cerebral-Artery;Awareness	Jama Neurology	Baylor Coll Med;Massachusetts Gen Hosp;Univ Calif San Francisco;Med Coll Wisconsin;Harvard Med Sch;Univ Pittsburgh;Spaulding Rehabil Hosp;Univ Calif San Diego;Univ Penn;Univ Washington	Functional Outcomes Over The First Year After Moderate To Severe Traumatic Brain Injury In The Prospective, Longitudinal Track-Tbi Study	Usa	Middle-Cerebral-Artery;Common Data Elements;Severe Head-Injury;Disability;Consciousness;Recommendations;Rehabilitation;Withdrawal;Disorders;Mortality	Mccrea, Ma;Giacino, Jt;Barber, J;Temkin, Nr;Nelson, Ld;Levin, Hs;Dikmen, S;Stein, M;Bodien, Yg;Boase, K;Taylor, Sr;Vassar, M;Mukherjee, P;Robertson, C;Diaz-Arrastia, R;Okonkwo, Do;Markowitz, Aj;Manley, Gt	Clinical Neurology	Neurosciences & Neurology	21	importance moderate to severe traumatic brain injury (mstbi) is a major cause of death and disability in the us and worldwide. few studies have enabled prospective, longitudinal outcome data collection from the acute to chronic phases of recovery after mstbi. objective to prospectively assess outcomes in major areas of life function at 2 weeks and 3, 6, and 12 months after mstbi. design, setting,…
2017	Ganetsky, Michael;Lopez, Gregory;Coreanu, Tara;Novack, Victor;Horng, Steven;Shapiro, Nathan I.;Bauer, Kenneth A.	Traumatic Brain-Injury;Vitamin-K Antagonists;Net Clinical Benefit;Preinjury Warfarin;Head-Injury;Mortality;Dabigatran;Complications	Traumatic Brain Injury (Tbi);Preinjury Warfarin;Vitamin-K Antagonists;Brain Injuries;Complications;Mortality;Net Clinical Benefit;Dabigatran	Academic Emergency Medicine	Harvard Med Sch;Ben Gurion Univ Negev;Soroka Univ	Risk Of Intracranial Hemorrhage In Ground-Level Fall With Antiplatelet Or Anticoagulant Agents	Usa;Israel	Traumatic Brain-Injury;Vitamin-K Antagonists;Net Clinical Benefit;Preinjury Warfarin;Head-Injury;Mortality;Dabigatran;Complications	Ganetsky, M;Lopez, G;Coreanu, T;Novack, V;Horng, S;Shapiro, Ni;Bauer, Ka	Emergency Medicine	Emergency Medicine	36	objectives: anticoagulant and antiplatelet medications are known to increase the risk and severity of traumatic intracranial hemorrhage (tich), even with minor head trauma. most studies on bleeding propensity with head trauma are retrospective, are based on trauma registries, or include heterogeneous mechanisms of injury. the goal of this study was to determine the rate of tich from only a common…
2022	Marmor, William A.;Mcelheny, Kathryn D.;Lingor, Ryan J.;Shetty, Teena;Lin, Emerald;Casey, Ellen;Ling, Daphne, I	Traumatic Brain-Injury;Ethnic Disparities;Racial Disparities;Insurance;Recovery;Rehabilitation;Predictors;Disability;Discharge;Outcomes	Traumatic Brain Injury (Tbi);Predictors;Outcome;Rehabilitation;Disability;Recovery;Insurance;Ethnic Disparities;Discharge	Pm&R	Weill Cornell Med Coll;Hosp Special Surg	Disparities In Concussion Diagnoses Compared To Ankle Injuries	Usa	Traumatic Brain-Injury;Ethnic Disparities;Racial Disparities;Insurance;Recovery;Rehabilitation;Predictors;Disability;Discharge;Outcomes	Marmor, Wa;Mcelheny, Kd;Lingor, Rj;Shetty, T;Lin, E;Casey, E;Ling, Di	Rehabilitation;Sport Sciences	Rehabilitation;Sport Sciences	2	background health disparities related to concussions have been reported in the literature for certain minority populations. given the significant impact of concussions on long- and short-term function, the mitigation of barriers to accessing care is an important public health objective. objective to determine if racial and ethnic disparities exist in patients who seek care for concussions compare…
2022	Werner, Rachel N.;Gustafson, Jennifer A.	Migraine;Aura	Migraine;Aura	Optometry And Vision Science	Harvard Med Sch;New England Coll Optometry;Boston Healthcare Syst	Case Report: Visual Snow Syndrome After Repetitive Mild Traumatic Brain Injury	Usa	Migraine;Aura	Werner, Rn;Gustafson, Ja	Ophthalmology	Ophthalmology	1	significance visual snow syndrome is a recently recognized condition with its own diagnostic criteria, evolving pathophysiologic research, and potential treatment options. purpose this report documents a rare but likely underdiagnosed condition called visual snow syndrome. a review of the current literature on pathophysiology and treatments is discussed. case report a 40-year-old whiteman started…
2021	Allen, J. W.;Trofimova, A.;Ahluwalia, V.;Smith, J. L.;Abidi, S. A.;Peters, M. A. K.;Rajananda, S.;Hurtado, J. E.;Gore, R. K.	Traumatic Brain-Injury;Sports-Related Concussion;Motor Screening Voms;Vestibular Rehabilitation;Robust;Vertigo;Dizziness;Accurate;Balance;Optimization	Traumatic Brain Injury (Tbi);Dizziness;Motor Screening Voms;Accurate;Sport-Related Concussion;Optimization;Balance;Vestibular Rehabilitation;Vertigo;Robust	American Journal Of Neuroradiology	Emory Univ;Georgia State Univ;Georgia Inst Technol;Shepherd Ctr;Univ Calif Riverside	Altered Processing Of Complex Visual Stimuli In Patients With Postconcussive Visual Motion Sensitivity	Usa	Traumatic Brain-Injury;Sports-Related Concussion;Motor Screening Voms;Vestibular Rehabilitation;Robust;Vertigo;Dizziness;Accurate;Balance;Optimization	Allen, Jw;Trofimova, A;Ahluwalia, V;Smith, Jl;Abidi, Sa;Peters, Mak;Rajananda, S;Hurtado, Je;Gore, Rk	Clinical Neurology;Neuroimaging;Radiology, Nuclear Medicine & Medical Imaging	Neurosciences & Neurology;Radiology, Nuclear Medicine & Medical Imaging	8	background and purpose: vestibular symptoms are common after concussion. vestibular ocular motor screening identifies vestibular impairment, including postconcussive visual motion sensitivity, though the underlying functional brain alterations are not defined. we hypothesized that alterations in multisensory processing are responsible for postconcussive visual motion sensitivity, are detectable o…
2015	Pickenbrock, Heidrun;Ludwig, Vera U.;Zapf, Antonia;Dressler, Dirk	Test-Retest Reliability;Pressure Ulcers;Stroke Patients;Concurrent Validity;Shoulder Range;Hemiplegic Arm;Hip Range;Motion;Contracture;Prevention	Locomotion;Shoulder Range;Hemiplegic Arm;Stroke Patients;Test-Retest Reliability;Prevention;Contracture;Hip Range;Pressure Ulcers;Concurrent Validity	Deutsches Arzteblatt International	Charite;Hannover Med Sch;Univ Med Ctr Gottingen	Conventional Versus Neutral Positioning In Central Neurological Disease A Multicenter Randomized Controlled Trial	Germany	Test-Retest Reliability;Pressure Ulcers;Stroke Patients;Concurrent Validity;Shoulder Range;Hemiplegic Arm;Hip Range;Motion;Contracture;Prevention	Pickenbrock, H;Ludwig, Vu;Zapf, A;Dressler, D	Medicine, General & Internal	General & Internal Medicine	10	background: severe immobility due to lesions of the brain necessitates therapeutic positioning over the long term. there is little scientific evidence concerning the efficacy of different positioning methods. this clinical trial compares the effects of conventional positioning (con) with those of positioning in neutral (lin). methods: a prospective, multicenter, investigator-blinded, randomized, …
2011	Tobinick, Edward	Tumor-Necrosis-Factor;Montreal Cognitive Assessment;Traumatic Brain-Injury;Factor-Alpha;Activated Microglia;Cerebrospinal-Fluid;Ischemic-Stroke;Gait Speed;Tnf;Model	Montreal Cognitive Assessment;Traumatic Brain Injury (Tbi);Model;Tumor-Necrosis-Factor;Factor-Alpha;Tnf;Cerebrospinal Fluid;Gait Speed;Activated Microglia;Ischemic Stroke	Cns Drugs	Neurol Res Inst	Rapid Improvement Of Chronic Stroke Deficits After Perispinal Etanercept Three Consecutive Cases	Usa	Tumor-Necrosis-Factor;Montreal Cognitive Assessment;Traumatic Brain-Injury;Factor-Alpha;Activated Microglia;Cerebrospinal-Fluid;Ischemic-Stroke;Gait Speed;Tnf;Model	Tobinick, E	Clinical Neurology;Pharmacology & Pharmacy;Psychiatry	Neurosciences & Neurology;Pharmacology & Pharmacy;Psychiatry	42	background: thrombolytic therapy reduces stroke size and disability by reperfusion and salvage of ischaemic penumbra. emerging evidence suggests that retrieved penumbra may be the site of ongoing inflammatory pathology that includes extensive microglial activation. microglial activation may be associated with excessive levels of tumour necrosis factor (tnf) and resultant neurotoxicity. etanercept…
2014	Madinier, Alexandre;Quattromani, Miriana Jlenia;Sjolund, Carin;Ruscher, Karsten;Wieloch, Tadeusz	Chondroitin Sulfate Proteoglycans;Induced Movement Therapy;Traumatic Brain-Injury;Forced Arm Use;Environmental Enrichment;Photothrombotic Stroke;Extracellular-Matrix;Gene-Expression;Neurotrophic Factor;Motor Recovery	Traumatic Brain Injury (Tbi);Environmental Enrichment;Forced Arm Use;Induced Movement Therapy;Gene-Expression;Chondroitin Sulfate Proteoglycans;Extracellular-Matrix;Motor Recovery;Photothrombotic Stroke;Neurotrophic Factor	Plos One	Lund Univ	Enriched Housing Enhances Recovery Of Limb Placement Ability And Reduces Aggrecan-Containing Perineuronal Nets In The Rat Somatosensory Cortex After Experimental Stroke	Sweden	Chondroitin Sulfate Proteoglycans;Induced Movement Therapy;Traumatic Brain-Injury;Forced Arm Use;Environmental Enrichment;Photothrombotic Stroke;Extracellular-Matrix;Gene-Expression;Neurotrophic Factor;Motor Recovery	Madinier, A;Quattromani, Mj;Sjolund, C;Ruscher, K;Wieloch, T	Multidisciplinary Sciences	Science & Technology - Other Topics	51	stroke causes life long disabilities where few therapeutic options are available. using electrical and magnetic stimulation of the brain and physical rehabilitation, recovery of brain function can be enhanced even late after stroke. animal models support this notion, and housing rodents in an enriched environment (ee) several days after experimental stroke stimulates lost brain function by multis…
2002	Leon-Carrion, J;Van Eeckhout, P;Dominguez-Morales, Md;Perez-Santamaria, Fj	Multi-Infarct Dementia;Alzheimer Type	Alzheimer Type;Multi-Infarct Dementia	Brain Injury	Univ Seville;Federat Neurol La Pitie Salpetriere;Crecer	The Locked-In Syndrome: A Syndrome Looking For A Therapy	Spain;France	Multi-Infarct Dementia;Alzheimer Type	Leon-Carrion, J;Van Eeckhout, P;Dominguez-Morales, Md;Perez-Santamaria, Fj	Neurosciences;Rehabilitation	Neurosciences & Neurology;Rehabilitation	97	the locked-in syndrome (lis) is a very severe condition caused by a primary vascular or traumatic injury to the brainstem, normally corresponding to a ventral pons lesion due to an obstruction of the basilar artery, and characterized by upper motor neuron quadriplegia, paralysis of lower cranial nerves, bilateral paresis of horizontal gaze and anarthria, and with preserved consciousness. patients…
2013	Rodriguez, Rosendo A.;Nair, Shona;Bussiere, Miguel;Nathan, Howard J.	Traumatic Brain-Injury;Glasgow Outcome Scale;Follow-Up;Stroke;Surgery;Term;Rehabilitation;Duration;Predictors;Prognosis	Traumatic Brain Injury (Tbi);Surgery;Predictors;Duration;Glasgow Outcome Scale;Prognosis;Follow-Up;Rehabilitation;Term;Stroke	Annals Of Thoracic Surgery	Ottawa Hosp;Univ Ottawa	Long-Lasting Functional Disabilities In Patients Who Recover From Coma After Cardiac Operations	Canada	Traumatic Brain-Injury;Glasgow Outcome Scale;Follow-Up;Stroke;Surgery;Term;Rehabilitation;Duration;Predictors;Prognosis	Rodriguez, Ra;Nair, S;Bussiere, M;Nathan, Hj	Cardiac & Cardiovascular Systems;Respiratory System;Surgery	Cardiovascular System & Cardiology;Respiratory System;Surgery	4	background. uncertainty regarding the long-term functional outcome of patients who awaken from coma after cardiac operations is difficult for families and physicians and may delay rehabilitation. we studied the long-term functional status of these patients to determine if duration of coma predicted outcome. methods. we followed 71 patients who underwent cardiac operations; recovered their ability…
1999	Wurst, Fm;Kempter, C;Seidl, S;Alt, A	Serum	Serum	Alcohol And Alcoholism	Univ Stuttgart;Univ Ulm	Ethyl Glucuronide - A Marker Of Alcohol Consumption And A Relapse Marker With Clinical And Forensic Implications	Germany	Serum	Wurst, Fm;Kempter, C;Seidl, S;Alt, A	Substance Abuse	Substance Abuse	126	ethyl glucuronide (etg) is a non-volatile, water-soluble, direct metabolite of ethanol that can be detected in body fluids and hair. we investigated urine and serum samples from three patient groups: (1) 33 in-patients in acute alcohol withdrawal; (2) 30 detoxified in-patients (treated for at least 4 weeks) from a 'motivation station' and (3) 43 neuro-rehabilitation patients (non-alcoholics; most…
2017	Maneyapanda, Mithra B.;Mccormick, Zachary L.;Marciniak, Christina;Reger, Christopher	Quality-Of-Life;Cerebral Origin;Supraspinal Spasticity;Follow-Up;Hypertonia;Therapy;Improvement;Management;Children	Treatment;Supraspinal Spasticity;Improvement;Follow-Up;Children;Quality Of Life;Hypertonia;Management;Cerebral Origin	Pm&R	Univ Calif San Francisco;Rehabil Inst Chicago	Long-Term Dosing Of Intrathecal Baclofen In The Treatment Of Spasticity After Acquired Brain Injury	Usa	Quality-Of-Life;Cerebral Origin;Supraspinal Spasticity;Follow-Up;Hypertonia;Therapy;Improvement;Management;Children	Maneyapanda, Mb;Mccormick, Zl;Marciniak, C;Reger, C	Rehabilitation;Sport Sciences	Rehabilitation;Sport Sciences	5	background: intrathecal baclofen (itb) often is used to treat severe spasticity of cerebral origin. although literature exists regarding the efficacy of itb, there has been minimal investigation related to dosing in the adult-acquired brain injury population, particularly at long-term duration. objective: to investigate long-term dosing of itb in adult patients with spasticity of cerebral origin …
2019	Prim, Julianna H.;Favorov, Oleg V.;Cecchini, Amy S.;Scherer, Matthew R.;Weightman, Margaret M.;Mcculloch, Karen L.	Traumatic Brain-Injury;Error Scoring System;Gait Balance Control;Dual-Task;Cognitive Control;Concussion;Performance;Rehabilitation;Validation	Traumatic Brain Injury (Tbi);Mild Traumatic Brain Injury;Performance;Rehabilitation;Validation;Error Scoring System;Gait Balance Control;Dual-Task;Cognitive Control	Military Medicine	Us Army Med Res & Mat Command;Courage Kenny Res Ctr;Univ North Carolina Chapel Hill;Geneva Fdn	Clinical Utility And Analysis Of The Run-Roll-Aim Task: Informing Return-To-Duty Readiness Decisions In Active-Duty Service Members	Usa	Traumatic Brain-Injury;Error Scoring System;Gait Balance Control;Dual-Task;Cognitive Control;Concussion;Performance;Rehabilitation;Validation	Prim, Jh;Favorov, Ov;Cecchini, As;Scherer, Mr;Weightman, Mm;Mcculloch, Kl	Medicine, General & Internal	General & Internal Medicine	3	introduction: the assessment of military multitasking performance (ammp1) consists of six dualtask and multitask military-relevant performance-based assessments which were developed to provide assistance in making return-to-duty decisions after concussion or mild traumatic brain injury (mtbi.) the run-roll-aim (rra) task, one component of the ammp, was developed to target vulnerabilities followin…
2001	Girotto, Ja;Mackenzie, E;Fowler, C;Redett, R;Robertson, B;Manson, Pn	Traumatic Brain Injury;Health Survey Sf-36;Midfacial Fractures;Head-Injury;Recovery;Rehabilitation;Severity;Tests	Traumatic Brain Injury (Tbi);Brain Injuries;Tests;Rehabilitation;Recovery;Midfacial Fractures;Health Survey Sf-36;Severity	Plastic And Reconstructive Surgery	Johns Hopkins Univ;Univ Maryland	Long-Term Physical Impairment And Functional Outcomes After Complex Facial Fractures	Usa	Traumatic Brain Injury;Health Survey Sf-36;Midfacial Fractures;Head-Injury;Recovery;Rehabilitation;Severity;Tests	Girotto, Ja;Mackenzie, E;Fowler, C;Redett, R;Robertson, B;Manson, Pn	Surgery	Surgery	87	to develop an understanding of the expected functional outcomes after facial trauma, a retrospective cohort study of patients with complex facial fractures was conducted. a cohort of adults aged 18 to 55 years who were admitted to the r. adams cowley shock trauma center between july of 1986 and july of 1994 for treatment of a le fort midface fracture (resulting from blunt force) was retrospective…
2019	Ammann-Reiffer, Corinne;Bastiaenen, Caroline H. G.;Van Hegel, Hubertus J. A.	Cerebral-Palsy;Reliability;Ability;Adolescents;Validity;Outcomes;Quality;Cosmin	Outcome;Validity;Cosmin;Adolescents;Ability;Reliability;Quality;Cerebral Palsy	Developmental Medicine And Child Neurology	Univ Childrens Hosp Zurich;Maastricht Univ	Measuring Change In Gait Performance Of Children With Motor Disorders: Assessing The Functional Mobility Scale And The Gillette Functional Assessment Questionnaire Walking Scale	Netherlands;Switzerland	Cerebral-Palsy;Reliability;Ability;Adolescents;Validity;Outcomes;Quality;Cosmin	Ammann-Reiffer, C;Bastiaenen, Chg;Van Hegel, Hja	Clinical Neurology;Pediatrics	Neurosciences & Neurology;Pediatrics	8	aim to examine the responsiveness and minimal important change (mic) of two gait performance measures, the functional mobility scale (fms) and the gillette functional assessment questionnaire walking scale (faq), in a paediatric inpatient setting. method sixty-four children and adolescents with a motor disorder, including cerebral palsy, traumatic brain injury, or stroke (25 females, 39 males; me…
2021	Langer, Laura Kathleen;Alavinia, Seyed Mohammad;Lawrence, David Wyndham;Munce, Sarah Elizabeth Patricia;Kam, Alice;Tam, Alan;Ruttan, Lesley;Comper, Paul;Bayley, Mark Theodore	Traumatic Brain-Injury;Health-Care Utilization;Sex-Differences;International-Conference;Consensus Statement;Sport Held;Disorders;Reserve;Zurich	Traumatic Brain Injury (Tbi);International-Conference;Gender-Differences;Consensus Statement;Reserve;Healthcare Utilization;Sport Held;Disorders;Zurich	Plos Medicine	Univ Hlth Network;Mt Sinai Hosp;Univ Toronto Scarborough;Univ Toronto	Prediction Of Risk Of Prolonged Postconcussion Symptoms: Derivation And Validation Of The Tricordrr (Toronto Rehabilitation Institute Concussion Outcome Determination And Rehab Recommendations) Score	Canada	Traumatic Brain-Injury;Health-Care Utilization;Sex-Differences;International-Conference;Consensus Statement;Sport Held;Disorders;Reserve;Zurich	Langer, Lk;Alavinia, Sm;Lawrence, Dw;Munce, Sep;Kam, A;Tam, A;Ruttan, L;Comper, P;Bayley, Mt	Medicine, General & Internal	General & Internal Medicine	9	background approximately 10% to 20% of people with concussion experience prolonged post-concussion symptoms (ppcs). there is limited information identifying risk factors for ppcs in adult populations. this study aimed to derive a risk score for ppcs by determining which demographic factors, premorbid health conditions, and healthcare utilization patterns are associated with need for prolonged con…
2014	Flint, Alexander C.;Conell, Carol;Rao, Vivek A.;Klingman, Jeff G.;Sidney, Stephen;Johnston, Claiborne;Hemphill, J. Claude;Kamel, Hooman;Davis, Stephen M.;Donnan, Geoffrey A.	Traumatic Brain-Injury;Ischemic-Stroke;Intravenous Thrombolysis;Instrumental Variables;Metaanalysis;Therapy;Improve;Risk;Atorvastatin;Association	Traumatic Brain Injury (Tbi);Treatment;Metaanalysis;Association;Risk;Improvement;Atorvastatin;Instrumental Variables;Ischemic Stroke;Intravenous Thrombolysis	Jama Neurology	Kaiser Permanente;Kaiser Permanente No Calif;Univ Calif San Francisco;Univ Melbourne;Weill Cornell Med Coll;Univ Texas Austin	Effect Of Statin Use During Hospitalization For Intracerebral Hemorrhage On Mortality And Discharge Disposition	Usa;Australia	Traumatic Brain-Injury;Ischemic-Stroke;Intravenous Thrombolysis;Instrumental Variables;Metaanalysis;Therapy;Improve;Risk;Atorvastatin;Association	Flint, Ac;Conell, C;Rao, Va;Klingman, Jg;Sidney, S;Johnston, C;Hemphill, Jc;Kamel, H;Davis, Sm;Donnan, Ga	Clinical Neurology	Neurosciences & Neurology	59	importance statin use during hospitalization is associated with improved survival and a better discharge disposition among patients with ischemic stroke. it is unclear whether inpatient statin use has a similar effect among patients with intracerebral hemorrhage (ich). objective to determine whether inpatient statin use in ich is associated with improved outcomes and whether the cessation of stat…
2018	Williams, Matthew R.	Traumatic Brain-Injury;Upper-Limb;Upper Extremity;Rehabilitation;Individuals;Stimulation;Therapy;Orthosis;Impact;Wrist	Traumatic Brain Injury (Tbi);Upper Extremity;Treatment;Rehabilitation;Impact;Orthotic;Stimulation;Wrist;Individuals	Plos One	Case Western Reserve Univ;Cleveland Fes Ctr;Louis Stokes Cleveland Va Med Ctr	A Pilot Study Into Reaching Performance After Severe To Moderate Stroke Using Upper Arm Support	Usa	Traumatic Brain-Injury;Upper-Limb;Upper Extremity;Rehabilitation;Individuals;Stimulation;Therapy;Orthosis;Impact;Wrist	Williams, Mr	Multidisciplinary Sciences	Science & Technology - Other Topics	4	stroke effects millions of people each year and can have a significant impact on the ability to use the impaired arm and hand. one of the results of stroke is the development of an abnormal shoulder-elbow flexion synergy, where lifting the arm can cause the elbow, wrist, and finger flexors to involuntarily contract, reducing the ability to reach with the arm and hand opening. this study explored …
2020	Ramsey, Ashley;Blake, Margaret Lehman	Traumatic Brain-Injury;Impaired Self-Awareness;Competence Rating-Scale;Communication-Skills;Memory Rehabilitation;Attentional Deficits;Unilateral Neglect;Executive Function;Cognitive Decline;Connected Speech	Traumatic Brain Injury (Tbi);Memory Rehabilitation;Cognitive Decline;Competence Rating-Scale;Impaired Self-Awareness;Executive Function;Connected Speech;Unilateral Neglect;Communication-Skills;Attention Deficit	American Journal Of Speech-Language Pathology	Univ Houston	Speech-Language Pathology Practices For Adults With Right Hemisphere Stroke: What Are We Missing?	Usa	Traumatic Brain-Injury;Impaired Self-Awareness;Competence Rating-Scale;Communication-Skills;Memory Rehabilitation;Attentional Deficits;Unilateral Neglect;Executive Function;Cognitive Decline;Connected Speech	Ramsey, A;Blake, Ml	Audiology & Speech-Language Pathology;Linguistics;Rehabilitation	Audiology & Speech-Language Pathology;Linguistics;Rehabilitation	10	purpose: limited evidence exists to guide the assessment and treatment of cognitive-communication disorders associated with right hemisphere stroke. the purpose of this study was to obtain information about speech-language pathologists' (slps') clinical practices and decision making for this population to understand what practices are being used and identify gaps in clinical practice. method: a s…
2016	Pignat, Jean-Michel;Mauron, Etienne;Johr, Jane;De Keranflec'H, Charlotte Gilart;Van De Ville, Dimitri;Preti, Maria Giulia;Meskaldji, Djalel E.;Hoemberg, Volker;Laureys, Steven;Draganski, Bogdan;Frackowiak, Richard;Diserens, Karin	Traumatic Brain-Injury;Severe Head-Injury;Vegetative State;Unresponsive Wakefulness;Diagnostic-Accuracy;Follow-Up;Recovery;Rehabilitation;Prognosis;Coma	Traumatic Brain Injury (Tbi);Severe Traumatic Brain Injury;Unresponsive Wakefulness;Prognosis;Follow-Up;Diagnostic-Accuracy;Rehabilitation;Coma;Recovery;Vegetative State	Plos One	Univ Lausanne;Univ Liege;Ecole Polytech Fed Lausanne;Srh Gesundheitszentrum;Univ Geneva;Univ Lausanne Hosp	Outcome Prediction Of Consciousness Disorders In The Acute Stage Based On A Complementary Motor Behavioural Tool	Belgium;Germany;Switzerland	Traumatic Brain-Injury;Severe Head-Injury;Vegetative State;Unresponsive Wakefulness;Diagnostic-Accuracy;Follow-Up;Recovery;Rehabilitation;Prognosis;Coma	Pignat, Jm;Mauron, E;Johr, J;De Keranflec'H, Cg;Van De Ville, D;Preti, Mg;Meskaldji, De;Homberg, V;Laureys, S;Draganski, B;Frackowiak, R;Diserens, K	Multidisciplinary Sciences	Science & Technology - Other Topics	29	introduction attaining an accurate diagnosis in the acute phase for severely brain-damaged patients presenting disorders of consciousness (doc) is crucial for prognostic validity; such a diagnosis determines further medical management, in terms of therapeutic choices and end-of-life decisions. however, doc evaluation based on validated scales, such as the revised coma recovery scale (crs-r), can …
2019	Van Der Walt, Karla;Tyson, Amy;Kennedy, Ewan	Traumatic Brain-Injury;Sport-Related Concussion;Cervical-Spine;Dizziness;Rehabilitation;Management;Disorders	Traumatic Brain Injury (Tbi);Dizziness;Cervical Spine;Sport-Related Concussion;Rehabilitation;Disorders;Management	Musculoskeletal Science And Practice	Univ Otago;Apm Workcare Ltd	How Often Is Neck And Vestibulo-Ocular Physiotherapy Treatment Recommended In People With Persistent Post-Concussion Symptoms? A Retrospective Analysis	New Zealand	Traumatic Brain-Injury;Sport-Related Concussion;Cervical-Spine;Dizziness;Rehabilitation;Management;Disorders	Van Der Walt, K;Tyson, A;Kennedy, E	Rehabilitation	Rehabilitation	7	background: persistent post-concussion symptoms (ppcs) are complex, and typically involve multidisciplinary assessment and management. the neck and vestibulo-ocular systems are recognised as potential contributors to ppcs, yet it is not clear how often treatment for these systems is warranted. objectives: to explore how often neck and vestibulo-ocular treatment is received or recommended in peopl…
2019	Ledoux, Andree-Anne;Barrowman, Nicholas J.;Boutis, Kathy;Davis, Adrienne;Reid, Sarah;Sangha, Gurinder;Farion, Ken J.;Belanger, Kevin;Tremblay, Mark S.;Yeates, Keith Owen;Dematteo, Carol;Reed, Nick;Zemek, Roger	Traumatic Brain-Injury;Sport-Related Concussion;Postconcussive Symptoms;Active Rehabilitation;Postural Stability;Management;Return;Adolescents;Guidelines;Play	Traumatic Brain Injury (Tbi);Postural Stability;Sport-Related Concussion;Post-Concussion Symptoms;Management;Guidelines;Adolescents;Play;Return;Active Rehabilitation	British Journal Of Sports Medicine	Univ Calgary;Mcmaster Univ;Univ Ottawa;Hosp Sick Children;Childrens Hosp Eastern Ontario;Childrens Hosp London;Holland Bloorview Kids Rehabil Hosp	Multicentre, Randomised Clinical Trial Of Paediatric Concussion Assessment Of Rest And Exertion (Pedcare): A Study To Determine When To Resume Physical Activities Following Concussion In Children	Canada	Traumatic Brain-Injury;Sport-Related Concussion;Postconcussive Symptoms;Active Rehabilitation;Postural Stability;Management;Return;Adolescents;Guidelines;Play	Ledoux, Aa;Barrowman, Nj;Boutis, K;Davis, A;Reid, S;Sangha, G;Farion, Kj;Belanger, K;Tremblay, Ms;Yeates, Ko;Dematteo, C;Reed, N;Zemek, R	Sport Sciences	Sport Sciences	9	introduction rest until symptom-free, followed by a progressive stepwise return to activities, is often prescribed in the management of paediatric concussions. recent evidence suggests prolonged rest may hinder recovery, and early resumption of physical activity may be associated with more rapid recovery postconcussion. the primary objective is to determine whether the early reintroduction of non…
2020	Galey, Jessica L.;Eagle, Shawn R.;Blaney, Nicholas A.;Holland, Cynthia L.;Bitzer, Hannah B.;Schneider, Walt;Okonkwo, David O.;Mucha, Anne;Collins, Michael W.;Kontos, Anthony P.	Concussion;Intervention;Symptoms	Mild Traumatic Brain Injury;Intervention;Symptoms	Military Medicine	Ctr Rehabil Serv;Northwestern Univ;Univ Pittsburgh;Upmc Sports Med Concuss Program	Effect Of Patient Compliance With Treatment Recommendations On Clinical Outcomes In Chronic Mtbi: A Team-Tbi Study	Usa	Concussion;Intervention;Symptoms	Galey, Jl;Eagle, Sr;Blaney, Na;Holland, Cl;Bitzer, Hb;Schneider, W;Okonkwo, Do;Mucha, A;Collins, Mw;Kontos, Ap	Medicine, General & Internal	General & Internal Medicine	2	introduction treatment approaches for mild traumatic brain injury (mtbi) have evolved to focus on active and targeted therapies, but the effect of compliance with therapy has not been investigated. the purpose of this study was to examine the role of patient compliance with prescribed therapies on clinical outcomes following mtbi. materials and methods participants were aged 18-60 years with chro…
2006	Pohl, M;Mehrholz, J	Hemiplegic Gait;Postural Stability;Muscle-Activity;Cerebral-Palsy;Walking;Balance;Reliability;Parameters;Spasticity;Long	Postural Stability;Walking;Long;Parameters;Spasticity;Balance;Muscle-Activity;Reliability;Hemiplegic Gait;Cerebral Palsy	Clinical Rehabilitation	Klin Bavaria;Tech Univ Dresden	Immediate Effects Of An Individually Designed Functional Ankle-Foot Orthosis On Stance And Gait In Hemiparetic Patients	Germany	Hemiplegic Gait;Postural Stability;Muscle-Activity;Cerebral-Palsy;Walking;Balance;Reliability;Parameters;Spasticity;Long	Pohl, M;Mehrholz, J	Rehabilitation	Rehabilitation	50	objective: to evaluate the immediate effects of individually designed functional in-shoe ankle-foot orthoses ( afo) made of soft and hard cast on balance, standing, and gait parameters in hemiparetic patients. design: crossover design with randomized order of the intervention. setting: a rehabilitation centre for adults with neurological disorders. subjects: twenty-eight patients with hemiparesis…
2017	Westerlind, Emma;Persson, Hanna C.;Sunnerhagen, Katharina S.	Traumatic Brain-Injury;Sick Leave;Health;Scale;Disability;Behavior;People;Eq-5D;Care	Traumatic Brain Injury (Tbi);Eq-5D;People;Scale;Care;Disability;Health;Sick Leave;Behavior	Plos One	Univ Gothenburg	Return To Work After A Stroke In Working Age Persons; A Six-Year Follow Up	Sweden	Traumatic Brain-Injury;Sick Leave;Health;Scale;Disability;Behavior;People;Eq-5D;Care	Westerlind, E;Persson, Hc;Sunnerhagen, Ks	Multidisciplinary Sciences	Science & Technology - Other Topics	55	objectives stroke is one of the most common and resource intensive diseases for society. stroke in the working age population is increasing in different parts of the world. an incomplete return to work (rtw) after sick leave post stroke entails negative consequences for the affected person and an economical burden for society. the aim of this study was to explore the rtw rate and factors associat…
2012	Mailles, Alexandra;De Broucker, Thomas;Costanzo, Pascale;Martinez-Almoyna, Laurent;Vaillant, Veronique;Stahl, Jean-Paul	Herpes-Simplex Encephalitis;Traumatic Brain-Injury;Viral Encephalitis;Multicenter;Acyclovir;Recovery;Questionnaire;Validation;Childhood;Prognosis	Traumatic Brain Injury (Tbi);Acyclovir;Prognosis;Childhood;Herpes-Simplex Encephalitis;Multicenter;Questionnaire;Validation;Recovery;Virus Encephalitis	Clinical Infectious Diseases	Hosp Civils Lyon;Univ Joseph Fourier;Hop Delafontaine;Univ Hosp;French Inst Publ Hlth Surveillance	Long-Term Outcome Of Patients Presenting With Acute Infectious Encephalitis Of Various Causes In France	France	Herpes-Simplex Encephalitis;Traumatic Brain-Injury;Viral Encephalitis;Multicenter;Acyclovir;Recovery;Questionnaire;Validation;Childhood;Prognosis	Mailles, A;De Broucker, T;Costanzo, P;Martinez-Almoyna, L;Vaillant, V;Stahl, Jp	Immunology;Infectious Diseases;Microbiology	Immunology;Infectious Diseases;Microbiology	87	background. a prospective study of infectious encephalitis was conducted in france in 2007. in total, 253 patients were enrolled with a proven etiological diagnosis for 52%. the cohort of surviving patients with encephalitis was assessed for sequelae and impairment 3 years after enrollment. methods. patients, their family, and general practitioners (gps) were interviewed by phone to document pers…
2018	Obembe, Adebimpe O.;Goldsmith, Charlie H.;Simpson, Lisa A.;Sakakibara, Brodie M.;Eng, Janice J.	Social Support;Stroke;People;Life;Care;Home	Social Support;People;Care;Home;Life;Stroke	Plos One	Simon Fraser Univ;Univ British Columbia;Vancouver Coastal Hlth Res Inst	Support Service Utilization And Out-Of-Pocket Payments For Health Services In A Population-Based Sample Of Adults With Neurological Conditions	Canada	Social Support;Stroke;People;Life;Care;Home	Obembe, Ao;Goldsmith, Ch;Simpson, La;Sakakibara, Bm;Eng, Jj	Multidisciplinary Sciences	Science & Technology - Other Topics	4	background social support can help to deal with the consequences of neurological conditions and promote functional independence and quality of life. our aim was to evaluate the impact of neurological conditions on the use of support and health-care services in a population-based sample of community-dwelling adults with neurological conditions. methods data were from the survey of living with neur…
2020	Ramage, Amy E.	Obstructive Sleep-Apnea;Confusion Assessment Method;Traumatic Brain-Injury;Incog Recommendations;Critical Illness;Risk-Factors;Delirium;Outcomes;Rehabilitation;Care	Traumatic Brain Injury (Tbi);Outcome;Obstructive Sleep-Apnea;Risk-Factors;Incog Recommendations;Confusion Assessment Method;Care;Delirium;Rehabilitation;Critical Illness	American Journal Of Speech-Language Pathology	Univ New Hampshire	Potential For Cognitive Communication Impairment In Covid-19 Survivors: A Call To Action For Speech-Language Pathologists	Usa	Obstructive Sleep-Apnea;Confusion Assessment Method;Traumatic Brain-Injury;Incog Recommendations;Critical Illness;Risk-Factors;Delirium;Outcomes;Rehabilitation;Care	Ramage, Ae	Audiology & Speech-Language Pathology;Linguistics;Rehabilitation	Audiology & Speech-Language Pathology;Linguistics;Rehabilitation	11	purpose: severe acute respiratory syndrome coronavirus 2 is the virus resulting in covid-19 infections in nearly 4.3 million americans with covid-19 in the united states as of july 29, 2020, with nearly 150,000 deaths and hundreds of thousands of survivors (https://www.coronavirus.jhu.edu/map. html). this tutorial reviews (a) what has been reported about neurological insults in cases of covid-19 …
2014	Patel, Kushal V.;Brennan, Kindyle L.;Davis, Matthew L.;Jupiter, Daniel C.;Brennan, Michael L.	Femoral-Shaft Fractures;Injury Severity Score;Trauma Patients;Deaths;Risk;Age	Injury Severity Score;Risk;Age;Deaths;Trauma Patients;Femoral-Shaft Fractures	Clinical Orthopaedics And Related Research	Scott & White Mem Hosp & Clin	High-Energy Femur Fractures Increase Morbidity But Not Mortality In Elderly Patients	Usa	Femoral-Shaft Fractures;Injury Severity Score;Trauma Patients;Deaths;Risk;Age	Patel, Kv;Brennan, Kl;Davis, Ml;Jupiter, Dc;Brennan, Ml	Orthopedics;Surgery	Orthopedics;Surgery	8	trauma centers are projected to have an increase in the number of elderly patients with high-energy femur fractures. greater morbidity and mortality have been observed in these patients. further clarification regarding the impact of high-energy femur fractures is necessary in this population. our purpose was to assess the influence of high-energy femur fractures on mortality and morbidity in pati…
2016	Sawyer, Quinton;Vesci, Brian;Mcleod, Tamara C. Valovich	Sport-Related Concussion;Management	Sport-Related Concussion;Management	Journal Of Athletic Training	Phoenix Suns;Northwestern Univ;At Still Univ	Physical Activity And Intermittent Postconcussion Symptoms After A Period Of Symptom-Limited Physical And Cognitive Rest	Usa	Sport-Related Concussion;Management	Sawyer, Q;Vesci, B;Mcleod, Tcv	Sport Sciences	Sport Sciences	14	reference: schneider kj, iverson gl, emery ca, mccrory p, herring sa, meeuwisse wh. the effects of rest and treatment following sport-related concussion: a systematic review of the literature. br j sports med. 2013; 47(5):304-307. clinical question: after concussion and a period of symptom-limited physical and cognitive rest, do athletes who experience intermittent symptoms return to asymptomatic…
2016	Yorke, Amy M.;Littleton, Sheila;Alsalaheen, Bara A.	International-Conference;Vestibular Rehabilitation;Consensus Statement;Sport Concussion;Management;Education;Players;Zurich;Heads	International-Conference;Consensus Statement;Sport-Related Concussion;Head;Zurich;Players;Vestibular Rehabilitation;Education;Management	Physical Therapy	Univ Michigan;Dept Intellectual & Dev Disabil	Concussion Attitudes And Beliefs, Knowledge, And Clinical Practice: Survey Of Physical Therapists	Usa	International-Conference;Vestibular Rehabilitation;Consensus Statement;Sport Concussion;Management;Education;Players;Zurich;Heads	Yorke, Am;Littleton, S;Alsalaheen, Ba	Orthopedics;Rehabilitation	Orthopedics;Rehabilitation	17	background. a concussion is considered a mild traumatic brain injury that may cause physical, cognitive, affective, and sleep dysfunction. physical therapists have been identified as health care providers involved in the multidisciplinary care of a patient with concussion. objective. the purpose of this study was to describe the current attitudes and beliefs, knowledge, and practice of physical t…
2022	Hogue, Olivia;Harvey, Tucker;Crozier, Dena;Sonneborn, Claire;Postle, Abagail;Block-Beach, Hunter;Somasundaram, Eashwar;May, Francis J.;Braun, Monica Snyder;Pasadyn, Felicia L.;King, Khandi;Johnson, Casandra;Dolansky, Mary A.;Obuchowski, Nancy A.;Machado, Andre G.;Baker, Kenneth B.;Barnholtz-Sloan, Jill S.	Animal Research;Metaanalysis;Models	Animal Research;Model;Metaanalysis	Plos One	Weill Cornell Med Ctr;Univ Maryland;Harvard Univ;Cleveland Clin;Univ Pittsburgh;Case Western Reserve Univ;Nci;Kent State Univ;Cleveland State Univ	Statistical Practice And Transparent Reporting In The Neurosciences: Preclinical Motor Behavioral Experiments	Usa	Animal Research;Metaanalysis;Models	Hogue, O;Harvey, T;Crozier, D;Sonneborn, C;Postle, A;Block-Beach, H;Somasundaram, E;May, Fj;Braun, Ms;Pasadyn, Fl;King, K;Johnson, C;Dolansky, Ma;Obuchowski, Na;Machado, Ag;Baker, Kb;Barnholtz-Sloan, Js	Multidisciplinary Sciences	Science & Technology - Other Topics	0	longitudinal and behavioral preclinical animal studies generate complex data, which may not be well matched to statistical approaches common in this literature. analyses that do not adequately account for complexity may result in overly optimistic study conclusions, with consequences for reproducibility and translational decision-making. recent work interrogating methodological shortcomings in an…
2013	Karch, Dieter;Albers, Lucia;Renner, Gerolf;Lichtenauer, Norbert;Von Kries, Ruediger	Traumatic Brain-Injury;Attention-Deficit/Hyperactivity-Disorder;Deficit Hyperactivity Disorder;Randomized Clinical-Trial;Multimodal Treatment;Executive Functions;Working-Memory;Adhd;Rehabilitation;Interventions	Traumatic Brain Injury (Tbi);Randomized Clinical Trial;Adhd;Executive Functions;Multimodal Treatment;Interventions;Rehabilitation;Deficit Hyperactivity Disorder;Attention-Deficit/Hyperactivity-Disorder;Working Memory	Deutsches Arzteblatt International	Children Ctr Maulbronn;Univ Munich;Univ Educ Ludwigsburg	The Efficacy Of Cognitive Training Programs In Children And Adolescents A Meta-Analysis	Germany	Traumatic Brain-Injury;Attention-Deficit/Hyperactivity-Disorder;Deficit Hyperactivity Disorder;Randomized Clinical-Trial;Multimodal Treatment;Executive Functions;Working-Memory;Adhd;Rehabilitation;Interventions	Karch, D;Albers, L;Renner, G;Lichtenauer, N;Von Kries, R	Medicine, General & Internal	General & Internal Medicine	31	background: cognitive therapies are intended to improve basic cognitive functions, whatever the cause of the deficiency may be. children and adolescents with various cognitive deficits are treated with behavioral therapeutic and computer-supported training programs. we here report the first meta-analysis of the efficacy of such programs. methods: we systematically searched the medline, embase, ps…
2010	Santiago, Patcho N.;Wilk, Joshua E.;Milliken, Charles S.;Castro, Carl A.;Engel, Charles C.;Hoge, Charles W.	Traumatic Brain-Injury;Mental-Health Problems;Primary-Care;Military;Iraq;Disorders;Personnel;Ptsd;Duty	Traumatic Brain Injury (Tbi);Mental-Health Problems;Posttraumatic Stress Disorder;Military;Iraq;Disorders;Personnel;Duty;Primary-Care	Psychiatric Services	Uniformed Serv Univ Hlth Sci;Walter Reed Army Inst Res	Screening For Alcohol Misuse And Alcohol-Related Behaviors Among Combat Veterans	Usa	Traumatic Brain-Injury;Mental-Health Problems;Primary-Care;Military;Iraq;Disorders;Personnel;Ptsd;Duty	Santiago, Pn;Wilk, Je;Milliken, Cs;Castro, Ca;Engel, Cc;Hoge, Cw	Health Policy & Services;Public, Environmental & Occupational Health;Psychiatry	Health Care Sciences & Services;Public, Environmental & Occupational Health;Psychiatry	55	objective: the u.s. military conducts health screenings of service members three to six months after they return from combat deployments. this population health program includes a modified version of the two-item conjoint screen (tics), which is widely used in primary care to screen for alcohol misuse. rates of referral in the military for alcohol treatment are very low, and the utility of these …
2021	Singh, Gagandeep;Sharma, Meenakshi;Kumar, G. Anil;Rao, N. Girish;Prasad, Kameshwar;Mathur, Prashant;Pandian, Jeyaraj D.;Steinmetz, Jaimie D.;Biswas, Atanu;Pal, Pramod K.;Prakash, Sanjay;Sylaja, P. N.;Nichols, Emma;Dua, Tarun;Kaur, Harkiran;Alladi, Suvarna;Agarwal, Vivek;Aggarwal, Sumit;Ambekar, Atul;Bagepally, Bhavani S.;Banerjee, Tapas K.;Bender, Rose G.;Bhagwat, Sadhana;Bhargava, Stuti;Bhatia, …	Treatment Gap;Epilepsy;Prevalence;Epidemiology;Organization;Population;Patterns;Services	Prevalence;Patterns;Population;Services;Treatment Gap;Epidemiology;Epilepsy;Organization	Lancet Global Health	Eternal Heart Care Ctr & Res Inst;Dayanand Med Coll;Int Inst Populat Sci;Disha Fdn;Natl Inst Mental Hlth & Neurosci;Indian Council Med Res;St Johns Med Coll;Kerala Univ Hlth Sci;Healis Sekhsaria Inst Publ Hlth;Inst Behav & Allied Sci;All India Inst Med Sci;Inst Postgrad Med Educ & Res;Auckland Univ Technol;Bangur Inst Neurosci;King Georges Med Univ;Who;Univ Washington;Rajendra Inst Med Sci;Postgr…	The Burden Of Neurological Disorders Across The States Of India: The Global Burden Of Disease Study 1990-2019	Usa;New Zealand;India;Switzerland;Nepal;England	Treatment Gap;Epilepsy;Prevalence;Epidemiology;Organization;Population;Patterns;Services	Singh, G;Sharma, M;Kumar, Ga;Rao, Ng;Prasad, K;Mathur, P;Pandian, Jd;Steinmetz, Jd;Biswas, A;Pal, Pk;Prakash, S;Sylaja, Pn;Nichols, E;Dua, T;Kaur, H;Alladi, S;Agarwal, V;Aggarwal, S;Ambekar, A;Bagepally, Bs;Banerjee, Tk;Bender, Rg;Bhagwat, S;Bhargava, S;Bhatia, R;Chakma, Jk;Chowdhary, N;Dey, S;Dirac, Ma;Feigin, Vl;Ganguli, A;Golechha, Mj;Gourie-Devi, M;Goyal, V;Gupta, G;Gupta, Pc;Gupta, R;Gururaj…	Public, Environmental & Occupational Health	Public, Environmental & Occupational Health	9	background a systematic understanding of the burden of neurological disorders at the subnational level is not readily available for india. we present a comprehensive analysis of the disease burden and trends of neurological disorders at the state level in india. methods using all accessible data from multiple sources, we estimated the prevalence or incidence and disability adjusted life-years (da…
2019	Feigin, Valery L.;Nichols, Emma;Alam, Tahiya;Bannick, Marlena S.;Beghi, Ettore;Blake, Natacha;Culpepper, William J.;Dorsey, E. Ray;Elbaz, Alexis;Ellenbogen, Richard G.;Fisher, James L.;Fitzmaurice, Christina;Giussani, Giorgia;Glennie, Linda;James, Spencer L.;Johnson, Catherine Owens;Kassebaum, Nicholas J.;Logroscino, Giancarlo;Marin, Benoit;Mountjoy-Venning, W. Cliff;Minh Nguyen;Ofori-Asenso, Ric…	Missing field	Missing field	Lancet Neurology	Univ Cape Town;Karolinska Inst;Ukk Inst;Univ West Florida;Nagoya Univ;Dalarna Univ;Mansoura Univ;Harvard Univ;Medichem;Wollo Univ;Aarhus Univ;Charite Univ Med Ctr Berlin;Univ Helsinki;Pacific Inst Res & Evaluat;Kyrgyz State Med Acad;Shahid Beheshti Univ Med Sci;Utkal Univ;Erasmus Mc;Hamdan Bin Mohammed Smart Univ;Brien Holden Vision Inst;Org Prevent Blindness;Univ Hosp Dijon;Sanjay Gandhi Postgra…	Global, Regional, And National Burden Of Neurological Disorders, 1990-2016: A Systematic Analysis For The Global Burden Of Disease Study 2016	Vietnam;Usa;Paraguay;Cameroon;Nigeria;Colombia;Ethiopia;Philippines;France;Serbia;Mozambique;Panama;Italy;Egypt;Peoples R China;Denmark;Brazil;Netherlands;Slovakia;Spain;Croatia;Portugal;Indonesia;Finland;Israel;Austria;South Africa;Qatar;Jordan;Canada;Scotland;Germany;Bangladesh;South Korea;Argentina;Bahrain;Kyrgyzstan;Kenya;Ghana;India;Poland;Japan;Sweden;Morocco;Algeria;Mexico;Costa Rica;Singa…	Missing field	Feigin, Vl;Nichols, E;Alam, T;Bannick, Ms;Beghi, E;Blake, N;Culpepper, Wj;Dorsey, Er;Elbaz, A;Ellenbogen, Rg;Fisher, Jl;Fitzmaurice, C;Giussani, G;Glennie, L;James, Sl;Johnson, Co;Kassebaum, Nj;Logroscino, G;Marin, B;Mountjoy-Venning, Wc;Nguyen, M;Ofori-Asenso, R;Patel, Ap;Piccininni, M;Roth, Ga;Steiner, Tj;Stovner, Lj;Szoeke, Cei;Theadom, A;Vollset, Se;Wallin, Mt;Wright, C;Zunt, Jr;Abbasi, N;Abd…	Clinical Neurology	Neurosciences & Neurology	678	background neurological disorders are increasingly recognised as major causes of death and disability worldwide. the aim of this analysis from the global burden of diseases, injuries, and risk factors study (gbd) 2016 is to provide the most comprehensive and up-to-date estimates of the global, regional, and national burden from neurological disorders. methods we estimated prevalence, incidence, d…
2022	Kaufmann, Elisabeth;Rojczyk, Philine;Sydnor, Valerie J.;Guenette, Jeffrey P.;Tripodis, Yorghos;Kaufmann, David;Umminger, Lisa;Seitz-Holland, Johanna;Sollmann, Nico;Rathi, Yogesh;Bouix, Sylvain;Fortier, Catherine B.;Salat, David;Pasternak, Ofer;Hinds, Sidney R.;Milberg, William P.;Mcglinchey, Regina E.;Shenton, Martha E.;Koerte, Inga K.	Traumatic Brain-Injury;Quality-Of-Life;Posttraumatic-Stress;Hippocampal Volume;Neuropsychological Outcomes;Afghanistan Veterans;Gender-Differences;Working-Memory;Ptsd Symptoms;Risk-Factors	Traumatic Brain Injury (Tbi);Posttraumatic-Stress;Gender-Differences;Neuropsychological Outcomes;Ptsd Symptoms;Afghanistan Veterans;Quality Of Life;Risk-Factors;Hippocampal Volume;Working Memory	Jama Network Open	Brigham & Womens Hosp;Tech Univ Munich;Massachusetts Gen Hosp;Ludwig Maximilians Univ Munchen;Uniformed Serv Univ Hlth Sci;Harvard Med Sch;Klinikum Augsburg;Va Boston Healthcare Syst;Univ Hosp Ulm;Boston Univ	Association Of War Zone-Related Stress With Alterations In Limbic Gray Matter Microstructure	Usa;Germany	Traumatic Brain-Injury;Quality-Of-Life;Posttraumatic-Stress;Hippocampal Volume;Neuropsychological Outcomes;Afghanistan Veterans;Gender-Differences;Working-Memory;Ptsd Symptoms;Risk-Factors	Kaufmann, E;Rojczyk, P;Sydnor, Vj;Guenette, Jp;Tripodis, Y;Kaufmann, D;Umminger, L;Seitz-Holland, J;Sollmann, N;Rathi, Y;Bouix, S;Fortier, Cb;Salat, D;Pasternak, O;Hinds, Sr;Milberg, Wp;Mcglinchey, Re;Shenton, Me;Koerte, Ik	Medicine, General & Internal	General & Internal Medicine	0	importance military service members returning from theaters of war are at increased risk for mental illness, but despite high prevalence and substantial individual and societal burden, the underlying pathomechanisms remain largely unknown. exposure to high levels of emotional stress in theaters of war and mild traumatic brain injury (mtbi) are presumed factors associated with risk for the develop…
2017	Marciniak, Christina;Mcallister, Peter;Walker, Heather;Brashear, Allison;Edgley, Steven;Deltombe, Thierry;Khatkova, Svetlana;Banach, Marta;Gul, Fatma;Vilain, Claire;Picaut, Philippe;Grandoulier, Anne-Sophie;Gracies, Jean-Michel	Ashworth Scale;Stroke;Reliability;Paresis;Pathophysiology;Overactivity;Neurotoxin;Interrater;Disability;Injection	Pathophysiology;Interrater;Injection;Paresis;Ashworth Scale;Overactivity;Disability;Reliability;Neurotoxin;Stroke	Pm&R	Univ N Carolina;Univ Paris Est Creteil;Univ Utah;Northwestern Univ;Minist Hlth & Social Dev Russian Federat;Shirley Ryan Abilitylab;Univ Texas Southwestern Med Ctr Dallas;Ctr Hosp Univ Ucl Namur Site Mt Godinne;Jagiellonian Univ;Wake Forest Univ;New England Inst Neurol & Headache;Ipsen Innovat	Efficacy And Safety Of Abobotulinumtoxina (Dysport) For The Treatment Of Hemiparesis In Adults With Upper Limb Spasticity Previously Treated With Botulinum Toxin: Subanalysis From A Phase 3 Randomized Controlled Trial	Usa;France;Poland;Belgium;Russia	Ashworth Scale;Stroke;Reliability;Paresis;Pathophysiology;Overactivity;Neurotoxin;Interrater;Disability;Injection	Marciniak, C;Mcallister, P;Walker, H;Brashear, A;Edgley, S;Deltombe, T;Khatkova, S;Banach, M;Gul, F;Vilain, C;Picaut, P;Grandoulier, As;Gracies, Jm	Rehabilitation;Sport Sciences	Rehabilitation;Sport Sciences	11	objective: to assess the efficacy and safety of abobotulinumtoxina in adults with upper limb spasticity previously treated with botulinum toxin a (bont-a). design: a post hoc analysis from a phase 3, prospective, double-blind, randomized, placebo-controlled study (nct01313299). setting: a total of 34 neurology or rehabilitation clinics in 9 countries. participants: adults aged 18-80 years with he…
2013	Sibley, Kathryn M.;Straus, Sharon E.;Inness, Elizabeth L.;Salbach, Nancy M.;Jaglal, Susan B.	Traumatic Brain-Injury;Physical-Therapists;Behavior-Change;Knowledge Translation;Older-People;Stroke;Consensus;Exercise;Mobility;Falls	Traumatic Brain Injury (Tbi);Older Adults;Mobility;Falls;Knowledge Translation;Consensus;Physical Therapists;Exercise;Stroke;Behavior-Change	Implementation Science	St Michaels Hosp;Univ Hlth Network;Univ Toronto	Clinical Balance Assessment: Perceptions Of Commonly-Used Standardized Measures And Current Practices Among Physiotherapists In Ontario, Canada	Canada	Traumatic Brain-Injury;Physical-Therapists;Behavior-Change;Knowledge Translation;Older-People;Stroke;Consensus;Exercise;Mobility;Falls	Sibley, Km;Straus, Se;Inness, El;Salbach, Nm;Jaglal, Sb	Health Care Sciences & Services;Health Policy & Services	Health Care Sciences & Services	40	background: balance impairment is common in multiple clinical populations, and comprehensive assessment is important for identifying impairments, planning individualized treatment programs, and evaluating change over time. however, little information is available regarding whether clinicians who treat balance are satisfied with existing assessment tools. in 2010 we conducted a cross-sectional sur…
2021	Manning, Victoria;Garfield, Joshua B. B.;Staiger, Petra K.;Lubman, Dan I.;Lum, Jarrad A. G.;Reynolds, John;Hall, Kate;Bonomo, Yvonne;Lloyd-Jones, Martyn;Wiers, Reinout W.;Piercy, Hugh;Jacka, David;Verdejo-Garcia, Antonio	Abstinent Alcoholics;Action-Tendencies;Dependence;Impairment;Diagnosis;Recovery	Diagnosis;Abstinent Alcoholics;Impairment;Recovery;Dependency;Action-Tendencies	Jama Psychiatry	St Vincents Hosp Melbourne;Univ Melbourne;Eastern Hlth;Univ Amsterdam;Deakin Univ;Monash Hlth;Monash Univ	Effect Of Cognitive Bias Modification On Early Relapse Among Adults Undergoing Inpatient Alcohol Withdrawal Treatment A Randomized Clinical Trial	Netherlands;Australia	Abstinent Alcoholics;Action-Tendencies;Dependence;Impairment;Diagnosis;Recovery	Manning, V;Garfield, Jbb;Staiger, Pk;Lubman, Di;Lum, Jag;Reynolds, J;Hall, K;Bonomo, Y;Lloyd-Jones, M;Wiers, Rw;Piercy, H;Jacka, D;Verdejo-Garcia, A	Psychiatry	Psychiatry	31	importance more than half of patients with alcohol use disorder who receive inpatient withdrawal treatment relapse within weeks of discharge, hampering subsequent uptake and effectiveness of psychological and pharmacologic interventions. cognitive bias modification (cbm) improves outcomes after alcohol rehabilitation, but the efficacy of delivering cbm during withdrawal treatment has not yet been…
2015	Gracies, Jean-Michel;Brashear, Allison;Jech, Robert;Mcallister, Peter;Banach, Marta;Valkovic, Peter;Walker, Heather;Marciniak, Christina;Deltombe, Thierry;Skoromets, Alexander;Khatkova, Svetlana;Edgley, Steven;Gul, Fatma;Catus, France;De Fer, Beatrice Bois;Vilain, Claire;Picaut, Philippe	Toxin Type-A;Botulinum-Toxin;Reducing Spasticity;Upper Extremity;Ashworth Scale;Arm Spasticity;Tardieu Scale;Placebo;Injection;Neurotoxin	Upper Extremity;Injection;Arm Spasticity;Tardieu Scale;Ashworth Scale;Toxin Type-A;Placebo;Reducing Spasticity;Botulinum Toxin;Neurotoxin	Lancet Neurology	Comenius Univ;Univ Utah;Northwestern Univ;Minist Hlth & Social Dev Russian Federat;Fed State Hosp Treatments;Univ Hosp;Charles Univ Prague;Univ N Carolina;Assesoria Croissance;Univ Texas Sw Med Ctr Dallas;Jagiellonian Univ;Wake Forest Univ;New England Inst Neurol & Headache;Ipsen Innovat;St Petersburg State Med Univ Ip Pavlov;Univ Cathol Louvain Namur;Gen Fac Hosp;Univ Paris Est Creteil;Rehabil I…	Safety And Efficacy Of Abobotulinumtoxina For Hemiparesis In Adults With Upper Limb Spasticity After Stroke Or Traumatic Brain Injury: A Double-Blind Randomised Controlled Trial	Usa;France;Poland;Chile;Belgium;Czech Republic;Slovakia;Russia	Toxin Type-A;Botulinum-Toxin;Reducing Spasticity;Upper Extremity;Ashworth Scale;Arm Spasticity;Tardieu Scale;Placebo;Injection;Neurotoxin	Gracies, Jm;Brashear, A;Jech, R;Mcallister, P;Banach, M;Valkovic, P;Walker, H;Marciniak, C;Deltombe, T;Skoromets, A;Khatkova, S;Edgley, S;Gul, F;Catus, F;De Fer, Bb;Vilain, C;Picaut, P	Clinical Neurology	Neurosciences & Neurology	107	background resistance from antagonistic muscle groups might be a crucial factor reducing function in chronic hemiparesis. the resistance due to spastic co-contraction might be reduced by botulinum toxin injections. we assessed the effects of abobotulinumtoxina injection in the upper limb muscles on muscle tone, spasticity, active movement, and function. methods in this randomised, placebo-control…
2018	Hillebregt, Chantal F.;Cholten, Eline W. M.;Ketelaar, Marjolijn;Post, Marcel W. M.;Visser-Meily, Johanna M. A.	Spinal-Cord-Injury;Caregiver Strain Index;Quality-Of-Life;Randomized Controlled-Trial;Traumatic Brain-Injury;Group Decision-Making;Self-Efficacy Scale;Lower-Limb Amputees;Stroke Patients;Utrecht Scale	Randomized Controlled Trial;Traumatic Brain Injury (Tbi);Self-Efficacy Scale;Stroke Patients;Lower-Limb Amputees;Group Decision-Making;Spinal Cord Injury;Caregiver Strain Index;Quality Of Life;Utrecht Scale	Bmj Open	Univ Groningen;Univ Utrecht & De Hoogstr Rehabil	Effects Of Family Group Conferences Among High-Risk Patients Of Chronic Disability And Their Significant Others: Study Protocol For A Multicentre Controlled Trial	Netherlands	Spinal-Cord-Injury;Caregiver Strain Index;Quality-Of-Life;Randomized Controlled-Trial;Traumatic Brain-Injury;Group Decision-Making;Self-Efficacy Scale;Lower-Limb Amputees;Stroke Patients;Utrecht Scale	Hillebregt, Cf;Cholten, Ewm;Ketelaar, M;Post, Mwm;Visser-Meily, Jma	Medicine, General & Internal	General & Internal Medicine	7	introduction many patients arid family members experience a large gap between the protected environment during inpatient medical rehabilitation and life in the community after discharge. they feel insufficiently prepared to cope with the consequences of their disability in daily life. this study protocol describes the design measuring the effectiveness and implementation of family group conferenc…
1996	Tofil, S;Clinchot, Dm	Medical Rehabilitation;Performance	Performance;Medical Rehabilitation	Brain Injury	Ohio State Univ	Recovery Of Automatic And Cognitive Functions In Traumatic Brain Injury Using The Functional Independence Measure	Usa	Medical Rehabilitation;Performance	Tofil, S;Clinchot, Dm	Neurosciences;Rehabilitation	Neurosciences & Neurology;Rehabilitation	5	automatic tasks are performed with minima attentional guidance. neural pathways subserving attention are often impaired in traumatic brain injury (tbi). therefore, the process of automatization is crucial in skill development, due to the fact that it allows attention to be directed towards the more abstruse components of task [1]. automatic and cognitive categories were created by aggregating thr…
2000	Van Der Naalt, J;Van Zomeren, Ah;Sluiter, Wj;Minderhoud, Jm	Traumatic Brain Injury;Agitation;Rehabilitation;Sequelae;Patient	Traumatic Brain Injury (Tbi);Agitation;Sequelae;Rehabilitation;Patient	Brain Injury	Univ Groningen Hosp	Acute Behavioural Disturbances Related To Imaging Studies And Outcome In Mild-To-Moderate Head Injury	Netherlands	Traumatic Brain Injury;Agitation;Rehabilitation;Sequelae;Patient	Van Der Naalt, J;Van Zomeren, Ah;Sluiter, Wj;Minderhoud, Jm	Neurosciences;Rehabilitation	Neurosciences & Neurology;Rehabilitation	45	the frequency of behavioural disturbances early after injury in relation to outcome was prospectively investigated in a series of 67 patients with mild-to-moderate head injury (as defined by gcs on admission). in more than half of the patients, behavioural disturbances were observed. restlessness occured in 40% of patients, whereas agitation was seen in 19% of patients. in all patients, restlessn…
2016	Steward, Kayla A.;Gerstenecker, Adam;Triebel, Kristen L.;Kennedy, Richard;Novack, Thomas A.;Dreer, Laura E.;Marson, Daniel C.	Head-Injury;Mild;Consent;Competence	Mild;Brain Injuries;Consent;Ability	Neurology	Univ Alabama Birmingham	Twelve-Month Recovery Of Medical Decision-Making Capacity Following Traumatic Brain Injury	Usa	Head-Injury;Mild;Consent;Competence	Steward, Ka;Gerstenecker, A;Triebel, Kl;Kennedy, R;Novack, Ta;Dreer, Le;Marson, Dc	Clinical Neurology	Neurosciences & Neurology	5	objective:to investigate recovery of medical decision-making capacity (mdc) over the first year following traumatic brain injury (tbi).methods:a total of 177 participants (111 persons with tbi and 66 healthy controls) were recruited from an inpatient/outpatient tbi rehabilitation unit and outpatient neurology department. participants with tbi were classified by injury severity into subgroups: mil…
2019	Frick, Kevin D.;Singman, Eric L.	Visual Impairment;Rehabilitation;Epidemiology;Veterans;Care	Epidemiology;Care;Rehabilitation;Visual Impairment;Veterans	Military Medicine	Johns Hopkins Carey Business Sch;Johns Hopkins Univ Hosp	Cost Of Military Eye Injury And Vision Impairment Related To Traumatic Brain Injury: 2001-2017	Usa	Visual Impairment;Rehabilitation;Epidemiology;Veterans;Care	Frick, Kd;Singman, El	Medicine, General & Internal	General & Internal Medicine	9	introduction: annual incidence of eye injury among members of the us armed services is high and can cause vision impairment and blindness. traumatic brain injury is also associated with visual function. an estimate of the cost of treatment, benefits for those who are disabled, productivity loss for those with reduced vision function, and the cost of replacing and retraining others to take the res…
2003	Sherer, M;Nick, Tg;Millis, Sr;Novack, Ta	Card Sorting Test;Disability Rating-Scale;Head-Injury;Short-Form;Wisconsin;Performance;Recovery;Utility	Short-Form;Wisconsin;Utility;Brain Injuries;Card Sorting Test;Recovery;Performance;Disability Rating-Scale	Journal Of Clinical And Experimental Neuropsychology	Kessler Med Rehabil Res & Educ Corp;Methodist Rehabil Ctr;Spain Rehabil Ctr;Univ Alabama Birmingham;Univ Med & Dent New Jersey;Univ Mississippi	Use Of The Wcst And The Wcst-64 In The Assessment Of Traumatic Brain Injury	Usa	Card Sorting Test;Disability Rating-Scale;Head-Injury;Short-Form;Wisconsin;Performance;Recovery;Utility	Sherer, M;Nick, Tg;Millis, Sr;Novack, Ta	Psychology, Clinical;Clinical Neurology;Psychology	Psychology;Neurosciences & Neurology	18	the wisconsin card sorting test (wcst) has been found to be valid in characterizing cognitive dysfunction in a variety of neurological disorders including traumatic brain injury (tbi). however, the test has been criticized as being too lengthy and frustrating for severely impaired patients. as a result, shortened versions of the wcst have been proposed. the utility of one of these shortened versi…
2003	Dawes, H;Cockburn, J;Roach, Nk;Wade, Dt;Bateman, A;Scott, O	Interference	Disturbance	Clinical Rehabilitation	Manchester Metropolitan Univ;Oxford Brookes Univ;Rivermead Rehabil Ctr;Univ E London;Univ Reading	The Effect Of A Perceptual Cognitive Task On Exercise Performance: The Dual-Task Condition After Brain Injury	England	Interference	Dawes, H;Cockburn, J;Roach, Nk;Wade, Dt;Bateman, A;Scott, O	Rehabilitation	Rehabilitation	3	objective: to examine the effect of additional cognitive demand on cycling performance in individuals with acquired brain injury (abi). design: prospective observational study. setting: rivermead rehabilitation centre. participants: ten individuals with abi ( 7 men, 3 women) ( traumatic brain injury 7, tumour 1, stroke 2) and 10 healthy controls ( 6 men, 4 women). intervention: individuals were a…
1997	Teasdale, Tw;Christensen, Al;Willmes, K;Deloche, G;Braga, L;Stachowiak, F;Vendrell, Jm;Castrocaldas, A;Laaksonen, Rk;Leclercq, M	Katz Adjustment Scale;Rehabilitation Sample	Rehabilitation Sample;Katz Adjustment Scale	Brain Injury	Hosp Sarah Kubistchek;Univ Strasbourg 1;Kl Inst;Univ Copenhagen;Hosp Santa Maria;Univ Leipzig;Rhein Westfal Th Aachen;Hosp Santa Cruz & San Pablo;Ctr Neurol William Lennox	Subjective Experience In Brain-Injured Patients And Their Close Relatives: A European Brain Injury Questionnaire Study	Spain;Portugal;France;Finland;Denmark;Brazil;Belgium;Germany	Katz Adjustment Scale;Rehabilitation Sample	Teasdale, Tw;Christensen, Al;Willmes, K;Deloche, G;Braga, L;Stachowiak, F;Vendrell, Jm;Castrocaldas, A;Laaksonen, Rk;Leclercq, M	Neurosciences;Rehabilitation	Neurosciences & Neurology;Rehabilitation	113	results are reported from an international project the aim of which has been to develop and validate a wide-ranging questionnaire suitable for administration to brain-injured patients and their relatives. a self-report questionnaire concerning subjective experience of cognitive, emotional and social difficulties (the european brain injury questionnaire, ebiq) was administered to a group of 905 br…
2002	Knight, C;Alderman, N;Burgess, Pw	Traumatic Brain-Injury;Frontal-Lobe Lesions;Strategy Application;Multitasking;Attention;Damage	Traumatic Brain Injury (Tbi);Strategy Application;Frontal-Lobe Lesions;Multitasking;Damage;Attention	Neuropsychological Rehabilitation	Ucl;St Andrews Hosp	Development Of A Simplified Version Of The Multiple Errands Test For Use In Hospital Settings	England	Traumatic Brain-Injury;Frontal-Lobe Lesions;Strategy Application;Multitasking;Attention;Damage	Knight, C;Alderman, N;Burgess, Pw	Neurosciences;Psychology	Neurosciences & Neurology;Psychology	117	problems with executive functioning may have catastrophic consequences following brain injury. valid neuropsychological assessment procedures are required if the nature and extent of these are to be understood. however, some existing measures do not adequately reflect how executive impairments are manifested in the context of everyday functioning. shallice and burgess (1991) described one procedu…
2000	Medd, J;Tate, Rl	Abuse Screening-Test;General Anger;Relaxation;Rehabilitation;Disturbance;Reduction;Disorders;Skills	Disturbance;Reduction;General Anger;Rehabilitation;Abuse Screening-Test;Relaxation;Skills;Disorders	Neuropsychological Rehabilitation	Royal Rehabil Ctr;Univ Sydney	Evaluation Of An Anger Management Therapy Programme Following Acquired Brain Injury: A Preliminary Study	Australia	Abuse Screening-Test;General Anger;Relaxation;Rehabilitation;Disturbance;Reduction;Disorders;Skills	Medd, J;Tate, Rl	Neurosciences;Psychology	Neurosciences & Neurology;Psychology	106	problems with anger management after traumatic brain injury are one of the most frequent changes in the long term reported by relatives of injured people. in spite of their impact there have been few reports either describing therapy procedures for this disorder or examining their efficacy. the present study evaluated a cognitive-behavioural intervention for anger management difficulties followin…
2012	Van Houtven, Courtney Harold;Friedemann-Sanchez, Greta;Clothier, Barbara;Levison, Deborah;Taylor, Brent C.;Jensen, Agnes C.;Phelan, Sean M.;Griffin, Joan M.	Traumatic Brain-Injury;Informal Care;Rehabilitation;Work;War;Participation;Employment;Veterans;Burden;Impact	Traumatic Brain Injury (Tbi);Employment;Informal Care;Burden;Participation;Rehabilitation;Impact;Veterans;War;Work	Inquiry-The Journal Of Health Care Organization Provision And Financing	Duke Univ;Vet Adm Med Ctr;Minneapolis Va Hlth Care Syst;Univ Minnesota	Is Policy Well-Targeted To Remedy Financial Strain Among Caregivers Of Severely Injured Us Service Members?	Usa	Traumatic Brain-Injury;Informal Care;Rehabilitation;Work;War;Participation;Employment;Veterans;Burden;Impact	Van Houtven, Ch;Friedemann-Sanchez, G;Clothier, B;Levison, D;Taylor, Bc;Jensen, Ac;Phelan, Sm;Griffin, Jm	Health Care Sciences & Services;Health Policy & Services	Health Care Sciences & Services	28	us. military service members have sustained severe injuries since the start of the wars in iraq and afghanistan. this paper aims to determine the factors associated with financial strain of their caregivers and establish whether recent federal legislation targets caregivers experiencing financial strain. in our national survey, 62.3% of caregivers depleted assets and/or accumulated debt, and 41% …
2004	Yablon, Sa;Rock, Wa;Nick, Tg;Sherer, M;Mcgrath, Cm;Goodson, Kh	Postoperative Venous Thromboembolism;D-Dimer;Trauma Patients;Pulmonary-Embolism;Profile;Tumors;Hypercoagulability;Limitations;Prophylaxis;Prevention	Pulmonary-Embolism;Hypercoagulability;Tumors;D-Dimer;Postoperative Venous Thromboembolism;Limitations;Prevention;Profile;Trauma Patients	Neurology	Gv Sonny Montgomery Vet Adm Med Ctr;Univ Mississippi	Deep Vein Thrombosis - Prevalence And Risk Factors In Rehabilitation Admissions With Brain Injury	Usa	Postoperative Venous Thromboembolism;D-Dimer;Trauma Patients;Pulmonary-Embolism;Profile;Tumors;Hypercoagulability;Limitations;Prophylaxis;Prevention	Yablon, Sa;Rock, Wa;Nick, Tg;Sherer, M;Mcgrath, Cm;Goodson, Kh	Clinical Neurology	Neurosciences & Neurology	29	objective: to determine the prevalence and risk factors of deep vein thrombosis (dvt) among neurorehabilitation admissions with acquired brain injury (bi). methods: in this prospective, sequential case series, 709 consecutive initial neurorehabilitation patients with bi < 120 days-including, traumatic brain injury (tbi; n = 360), intracranial hemorrhage (ich; n = 213), primary brain tumor (n = 66…
1996	Rivara, Jb;Jaffe, Km;Polissar, Nl;Fay, Gc;Liao, Sq;Martin, Km	Blunt Head-Injury;Handicapped-Children;Cystic-Fibrosis;Spina-Bifida;Follow-Up;Relatives;Parents;Impact;Stress;Care	Relatives;Parents;Follow-Up;Stress;Care;Impact;Disabled Children;Blunt Head-Injury;Spina-Bifida;Cystic-Fibrosis	Archives Of Physical Medicine And Rehabilitation	Stat & Epidemiol Res Corp;Northwest Hosp;Univ Washington	Predictors Of Family Functioning And Change 3 Years After Traumatic Brain Injury In Children	Usa	Blunt Head-Injury;Handicapped-Children;Cystic-Fibrosis;Spina-Bifida;Follow-Up;Relatives;Parents;Impact;Stress;Care	Rivara, Jb;Jaffe, Km;Polissar, Nl;Fay, Gc;Liao, Sq;Martin, Km	Rehabilitation;Sport Sciences	Rehabilitation;Sport Sciences	118	objectives: to examine changes in family functioning from injury to 3 years after pediatric traumatic brain injury; to determine factors most predictive of family outcomes at 3 years and variables that promote positive outcomes and changes over time. design: prospective cohort study setting: two regional tertiary care centers; cases followed for 3 years into community. participants: families of 8…
2008	Ownsworth, Tamara L.;Turpin, Merrill;Andrew, Brooke;Fleming, Jennifer	Traumatic Brain-Injury;Thalamic Hemorrhage;Rehabilitation;Deficits;People;Scale	Traumatic Brain Injury (Tbi);People;Deficits;Scale;Thalamic Hemorrhage;Rehabilitation	Neuropsychological Rehabilitation	Princess Alexandra Hosp;Univ Queensland;Griffith Univ	Participant Perspectives On An Individualised Self-Awareness Intervention Following Stroke: A Qualitative Case Study	Australia	Traumatic Brain-Injury;Thalamic Hemorrhage;Rehabilitation;Deficits;People;Scale	Ownsworth, Tl;Turpin, M;Andrew, B;Fleming, J	Neurosciences;Psychology	Neurosciences & Neurology;Psychology	21	most research investigating the efficacy of neurorehabilitation has focused upon pre- versus post-intervention functioning, which is important for evidence-based practice but overlooks the therapeutic process. therefore, this qualitative study aimed to investigate a participant's perspective of experiences in therapy throughout an awareness rehabilitation intervention. the participant (cp), a you…
2003	Grandmaison, E;Simard, M	Traumatic Brain Injury;Cognitive Rehabilitation;Early Dementia;Encoding Specificity;Procedural Memory;Impaired Patients;Everyday Memory;Senile Dementia;Mental-Imagery;Amnesia	Traumatic Brain Injury (Tbi);Everyday Memory;Amnesia;Mental-Imagery;Encoding Specificity;Impaired Patients;Early Dementia;Cognitive Rehabilitation;Procedural Memory;Senile Dementia	Journal Of Neuropsychiatry And Clinical Neurosciences	Ctr Addict & Mental Hlth;Univ Moncton	A Critical Review Of Memory Stimulation Programs In Alzheimer'S Disease	Canada	Traumatic Brain Injury;Cognitive Rehabilitation;Early Dementia;Encoding Specificity;Procedural Memory;Impaired Patients;Everyday Memory;Senile Dementia;Mental-Imagery;Amnesia	Grandmaison, E;Simard, M	Clinical Neurology;Neurosciences;Psychiatry	Neurosciences & Neurology;Psychiatry	87	the authors describe the memory stimulation programs used in the treatment of alzheimer's disease (ad) and review their efficacy. visual imagery, errorless learning, dyadic approaches, spaced retrieval techniques, encoding specificity with cognitive support at retrieval, and external memory aids were the memory stimulation programs used alone or in combination in ad. preliminary evidence suggests…
1998	Shem, Kl;Englander, Jsg	Coronary Heart-Disease;Risk;Seroprevalence;Stroke	Risk;Seroprevalence;Coronary Heart-Disease;Stroke	Archives Of Physical Medicine And Rehabilitation	Santa Clara Valley Med Ctr;Stanford Univ	Symptomatic Helicobacter Pylori Infection In A Neurorehabilitation Population	Usa	Coronary Heart-Disease;Risk;Seroprevalence;Stroke	Shem, Kl;Englander, Jsg	Rehabilitation;Sport Sciences	Rehabilitation;Sport Sciences	0	helicobacter pylori infection has been associated with acute and chronic gastritis, peptic ulcer disease, hypertension, and possibly gastric carcinoma and coronary artery disease. the prevalence of h pylori infection is more than 50% in people older than 60 years; however, the prevalence is not known in patients with traumatic brain injury (tbi) or cerebrovascular accidents who are treated in inp…
2014	Zhang, Li;Zhao, Minggang;Fu, Wenhao;Gao, Xinqiang;Shen, Ji;Zhang, Zuyun;Xian, Ming;Jiao, Yunzhi;Jiang, Jian;Wang, Jinqian;Gao, Guomin;Tang, Bin;Chen, Liang;Li, Weimin;Zhou, Changhua;Deng, Shaoping;Gu, Jianwen;Zhang, Dong;Zheng, Ying;Chen, Xiangmei	2008 Wenchuan Earthquake;2010 Yushu Earthquake;Wound Infections;Management;Disaster;Victims;Rescue;Evacuation;China;Needs	Evacuation;Victims;China;Wound Infections;Disaster;2010 Yushu Earthquake;2008 Wenchuan Earthquake;Rescue;Needs;Management	Plos One	Chengdu Mil Command;Publ Hlth Bur Yaan City;Sichuan Prov Peoples Hosp;Hlth & Family Planning Commiss Sichuan Prov;United Logist Minist;Chinese Peoples Liberat Army Gen Hosp;Mil Med Coll;Sichuan Univ;Natl Hlth & Family Planning Commiss Peoples Repub	Epidemiological Analysis Of Trauma Patients Following The Lushan Earthquake	Peoples R China	2008 Wenchuan Earthquake;2010 Yushu Earthquake;Wound Infections;Management;Disaster;Victims;Rescue;Evacuation;China;Needs	Zhang, L;Zhao, Mg;Fu, Wh;Gao, Xq;Shen, J;Zhang, Zy;Xian, M;Jiao, Yz;Jiang, J;Wang, Jq;Gao, Gm;Tang, B;Chen, L;Li, Wm;Zhou, Ch;Deng, Sp;Gu, Jw;Zhang, D;Zheng, Y;Chen, Xm	Multidisciplinary Sciences	Science & Technology - Other Topics	13	background: a 7.0-magnitude earthquake hit lushan county in china's sichuan province on april 20, 2013, resulting in 196 deaths and 11,470 injured. this study was designed to analyze the characteristics of the injuries and the treatment of the seismic victims. methods: after the earthquake, an epidemiological survey of injured patients was conducted by the health department of sichuan province. e…
1999	Gosling, J;Oddy, M	Traumatic Brain Injury;Sexual Dysfunction;Follow-Up;Unemployment;Damage	Traumatic Brain Injury (Tbi);Unemployment;Sexual Dysfunction;Follow-Up;Damage	Brain Injury	Ticehurst House & Unsted Pk Hosp;St Thomas Hosp	Rearranged Marriages: Marital Relationships After Head Injury	England	Traumatic Brain Injury;Sexual Dysfunction;Follow-Up;Unemployment;Damage	Gosling, J;Oddy, M	Neurosciences;Rehabilitation	Neurosciences & Neurology;Rehabilitation	90	an in depth study of 18 heterosexual couples investigated the quality of the marital and sexual relationships 1-7 years after the male partner had suffered a severe head injury. both quantitative and qualitative methods were employed and the focus was on the perspective of the uninjured female partner. the female partners reported both marital and sexual satisfaction as lower following injury. th…
1998	Koskinen, S	Blunt Head-Injury;Follow-Up;Family;Recovery;Patient;Rehabilitation;Awareness;Sequelae;Damage;View	Family;Sequelae;Follow-Up;Rehabilitation;Recovery;Blunt Head-Injury;Patient;Damage;View;Awareness	Brain Injury	Natl Assoc Disabled Finland	Quality Of Life 10 Years After A Very Severe Traumatic Brain Injury (Tbi): The Perspective Of The Injured And The Closest Relative	Finland	Blunt Head-Injury;Follow-Up;Family;Recovery;Patient;Rehabilitation;Awareness;Sequelae;Damage;View	Koskinen, S	Neurosciences;Rehabilitation	Neurosciences & Neurology;Rehabilitation	158	this study is a further follow-up of a group of 15 very severely injured tbi patients who have earlier been followed-up 5 years after the injury, and their closest relatives. the aim of this study was to evaluate the factors related to the quality of life of the injured and the strain felt by the relatives. the information was gathered by questionnaires for the injured and the relative and clinic…
2020	Umbrasas, Karl, V	Cognitive Rehabilitation	Cognitive Rehabilitation	Military Medicine	Walter Reed Natl Mil Med Ctr	Traumatic Brain Injury, Working Memory, And Violent Crime In A Sample Of Us Service Members Involved In The Military Justice System	Usa	Cognitive Rehabilitation	Umbrasas, Kv	Medicine, General & Internal	General & Internal Medicine	0	introduction this study examined working memory impairment following mild traumatic brain injury (mtbi) among active duty service members charged with criminal offenses. the prevalence of mtbi among service members involved in the military justice system is unknown. impairments associated with mtbi may affect cognitive processes related to psycholegal capacities, and history of mtbi may have a pe…
2006	Kurtz, John E.;Putnam, Steven H.	Traumatic Brain-Injury;Behavioral Limitations;Impaired Awareness;Other Agreement;Spouse Ratings;Relatives;Rehabilitation;Concordance;Validation;Disability	Traumatic Brain Injury (Tbi);Other Agreement;Relatives;Rehabilitation;Spouse Ratings;Behavioral Limitations;Validation;Disability;Coordination;Impaired Awareness	Clinical Neuropsychologist	Wayne State Univ;Villanova Univ	Patient-Informant Agreement On Personality Ratings And Self-Awareness After Head Injury	Usa	Traumatic Brain-Injury;Behavioral Limitations;Impaired Awareness;Other Agreement;Spouse Ratings;Relatives;Rehabilitation;Concordance;Validation;Disability	Kurtz, Je;Putnam, Sh	Psychology, Clinical;Clinical Neurology;Psychology	Psychology;Neurosciences & Neurology	12	to address concerns about self-awareness deficits and the validity of self-ratings by patients with head injury (hi), the current study examines mean differences and correlations between self-ratings from 52 patients with hi and ratings of the patient by informants using the revised neo personality inventory (neo-pi-r). patient self-ratings were significantly lower than informant ratings on neuro…
2015	Strizzi, Jenna;Landa, Laiene Olabarrieta;Pappadis, Monique;Leonor Olivera, Silvia;Valdivia Tangarife, Edgar Ricardo;Agis, Inmaculada Fernandez;Perrin, Paul B.;Carlos Arango-Lasprilla, Juan	Traumatic Brain-Injury;Function Index Fsfi;Quality-Of-Life;Psychometric Validation;Version;Men;Questionnaire;Inventory;Dysfunction;Prevalence	Traumatic Brain Injury (Tbi);Psychometric Validation;Men;Prevalence;Dysfunction;Function Index Fsfi;Inventory;Questionnaire;Quality Of Life;Version	Behavioural Neurology	Tirr Mem Hermann;Univ Texas Med Branch;Basque Fdn Sci Ikerbasque;Univ Almeria;Virginia Commonwealth Univ;Univ Surcolombiana;Univ Deusto	Sexual Functioning, Desire, And Satisfaction In Women With Tbi And Healthy Controls	Colombia;Spain;Usa	Traumatic Brain-Injury;Function Index Fsfi;Quality-Of-Life;Psychometric Validation;Version;Men;Questionnaire;Inventory;Dysfunction;Prevalence	Strizzi, J;Landa, Lo;Pappadis, M;Olivera, Sl;Tangarife, Erv;Agis, If;Perrin, Pb;Arango-Lasprilla, Jc	Clinical Neurology	Neurosciences & Neurology	18	traumatic brain injury (tbi) can substantially alter many areas of a person's life and there has been little research published regarding sexual functioning in women with tbi. methods. a total of 58 women (29 with tbi and 29 healthy controls) from neiva, colombia, participated. there were no statistically significant differences between groups in sociodemographic characteristics. all 58 women com…
2008	Huijgen, Barbara C. H.;Volienbroek-Hutten, Miriam M. R.;Zampolini, Mauro;Opisso, Eloy;Bernabeu, Montse;Van Nieuwenhoven, Johan;Ilsbrouk, Stephan;Magni, Riccardo;Giacomozzi, Claudia;Marcellari, Velio;Marchese, Sandro Scattareggia;Hermens, Hermie J.	Randomized Clinical-Trial;Upper Extremity;Rehabilitation;Recovery;Arm;Paresis;People	Arm;Randomized Clinical Trial;Upper Extremity;Paresis;People;Rehabilitation;Recovery	Journal Of Telemedicine And Telecare	Natl Multiple Sclerosis Ctr;Inst Super Sanita;Inst Univ Neurorehabil;Unita Organ Riabilitaz Intens Neuromotoria;Univ Twente;Roessingh Res & Dev Bv;Signo Motus Srl Messina;Pragma Engn	Feasibility Of A Home-Based Telerehabilitation System Compared To Usual Care: Arm/Hand Function In Patients With Stroke, Traumatic Brain Injury And Multiple Sclerosis	Netherlands;Belgium;Italy;Spain	Randomized Clinical-Trial;Upper Extremity;Rehabilitation;Recovery;Arm;Paresis;People	Huijgen, Bch;Volienbroek-Hutten, Mmr;Zampolini, M;Opisso, E;Bernabeu, M;Van Nieuwenhoven, J;Ilsbrouk, S;Magni, R;Giacomozzi, C;Marcellari, V;Marchese, Ss;Hermens, Hj	Health Care Sciences & Services	Health Care Sciences & Services	81	we conducted a randomized controlled multicentre trial to investigate the feasibility of a telerehabilitation intervention for arm/hand function (the home care activity desk [hcad] training) in a home setting. usual care was compared to hcad training. the hypothesis was that the clinical outcomes of the hcad intervention would be at least the same as those measured after a period of usual care fo…
2018	Lundine, Jennifer P.;Harnish, Stacy M.;Mccauley, Rebecca J.;Zezinka, Alexandra B.;Blackett, Deena Schwen;Fox, Robert A.	Language Impairments;Children;Memory;Term;Rehabilitation;Construction;Predictors;Students;Trial;Text	Language Impairment;Predictors;Construction;Trial;Students;Rehabilitation;Term;Children;Memory;Text	American Journal Of Speech-Language Pathology	Nationwide Childrens Hosp;Ohio State Univ	Exploring Summarization Differences For Two Types Of Expository Discourse In Adolescents With Traumatic Brain Injury	Usa	Language Impairments;Children;Memory;Term;Rehabilitation;Construction;Predictors;Students;Trial;Text	Lundine, Jp;Harnish, Sm;Mccauley, Rj;Zezinka, Ab;Blackett, Ds;Fox, Ra	Audiology & Speech-Language Pathology;Linguistics;Rehabilitation	Audiology & Speech-Language Pathology;Linguistics;Rehabilitation	9	purpose: annually, nearly 700,000 u.s. children and adolescents experience a traumatic brain injury (tbi). many of them struggle academically, despite failing to qualify for special education services because their cognitive communication impairments are subtle. method: in this exploratory study, five adolescents with tbi provided verbal summaries of two expository lectures (compare-contrast, cau…
2017	Zarshenas, Sareh;Tam, Laetitia;Colantonio, Angela;Alavinia, Seyed Mohammad;Cullen, Nora	Mortality;Rehabilitation;Moderate	Moderate;Rehabilitation;Mortality	Bmj Open	Univ Hlth Network;Univ Toronto	Predictors Of Discharge Destination From Acute Care In Patients With Traumatic Brain Injury	Canada	Mortality;Rehabilitation;Moderate	Zarshenas, S;Tam, L;Colantonio, A;Alavinia, Sm;Cullen, N	Medicine, General & Internal	General & Internal Medicine	7	introduction many studies have assessed the predictors of morbidity/mortality of patients with traumatic brain injury (tbi) in acute care. however, with the increasing rate of survival after tbi, more attention has been given to discharge destinations from acute care as an important measure of clinical priorities. this study describes the design of a systematic review compiling and synthesising s…
2012	Bosco, Francesca M.;Angeleri, Romina;Zuffranieri, Marco;Bara, Bruno G.;Sacco, Katiuscia	Hemisphere Brain-Damage;Closed-Head Injury;Language Disorders;Pragmatics;Schizophrenia;Discourse;Requests;Neuropragmatics;Comprehension;Sensitivity	Language Impairment;Sensitivity;Neuropragmatics;Comprehension;Discourse;Closed-Head-Injury;Schizophrenia;Hemisphere Brain-Damage;Requests;Pragmatics	Journal Of Communication Disorders	Univ Turin	Assessment Battery For Communication: Development Of Two Equivalent Forms	Italy	Hemisphere Brain-Damage;Closed-Head Injury;Language Disorders;Pragmatics;Schizophrenia;Discourse;Requests;Neuropragmatics;Comprehension;Sensitivity	Bosco, Fm;Angeleri, R;Zuffranieri, M;Bara, Bg;Sacco, K	Audiology & Speech-Language Pathology;Linguistics;Rehabilitation	Audiology & Speech-Language Pathology;Linguistics;Rehabilitation	36	the aim of this paper was to develop and test two equivalent forms of the assessment battery for communication (abaco), a tool for evaluating pragmatic abilities in patients with neuropsychological and psychiatric disorders. the equivalent forms were created using the data from a sample of 390 children, then tested in a sample of 30 patients with traumatic brain injury. equivalent forms of the sa…
1999	Andersson, S;Krogstad, Jm;Finset, A	Frontal-Subcortical Circuits;Stroke Patients;Alzheimers-Disease;Negative Symptoms;Schizophrenia;Motivation;Disorders;Location;Reliability;Dopamine	Location;Dopamine;Stroke Patients;Frontal-Subcortical Circuits;Motivation;Alzheimers-Disease;Schizophrenia;Disorders;Negative Symptoms;Reliability	Psychological Medicine	Univ Oslo;Sunnaas Rehabil Hosp	Apathy And Depressed Mood In Acquired Brain Damage: Relationship To Lesion Localization And Psychophysiological Reactivity	Norway	Frontal-Subcortical Circuits;Stroke Patients;Alzheimers-Disease;Negative Symptoms;Schizophrenia;Motivation;Disorders;Location;Reliability;Dopamine	Andersson, S;Krogstad, Jm;Finset, A	Psychology, Clinical;Psychiatry;Psychology	Psychology;Psychiatry	156	background. apathy is a frequent neurobehavioural sequel in patients with acquired brain damage and it may seriously affect outcome of rehabilitation. methods. patients with traumatic brain injury, cerebrovascular insults and hypoxic brain injury, categorized into four lesion localization groups: left hemisphere damage (lhd); right hemisphere damage (rhd); bilateral hemispheric damage (bhd); and …
2018	Riedeman, Sarah;Turkstra, Lyn	Rehabilitation;Perceptions	Perception;Rehabilitation	American Journal Of Speech-Language Pathology	Mcmaster Univ;Univ Wisconsin	Knowledge, Confidence, And Practice Patterns Of Speech-Language Pathologists Working With Adults With Traumatic Brain Injury	Canada;Usa	Rehabilitation;Perceptions	Riedeman, S;Turkstra, L	Audiology & Speech-Language Pathology;Linguistics;Rehabilitation	Audiology & Speech-Language Pathology;Linguistics;Rehabilitation	21	purpose: although speech-language pathologists (slps) are important members of the health care team serving adults with traumatic brain injury (tbi) with cognitive-communication disorders, little is known about services slps deliver and how they rate their own knowledge and skills. the aims of this study were to identify practice patterns, knowledge, and confidence levels of slps working with adu…
2016	Alway, Yvette;Ponsford, Jennie;Mckay, Adam	Disorders;Psychopathology;Depression;Validity;Relapse;Rehabilitation;Distress;Anxiety;Members;Sample	Anxiety;Distress;Recurrence;Rehabilitation;Psychopathology;Validity;Disorders;Sample;Depression;Members	Psychiatry Research	Natl Trauma Res Inst;Epworth Med Fdn;Monash Univ	The Relationship Between Family Expressed Emotion, Perceived Criticism And Criticism Sensitivity And Psychiatric Outcomes Following Traumatic Brain Injury	Australia	Disorders;Psychopathology;Depression;Validity;Relapse;Rehabilitation;Distress;Anxiety;Members;Sample	Alway, Y;Ponsford, J;Mckay, A	Psychiatry	Psychiatry	1	family expressed emotion (ee) is a strong predictor of outcome in a range of psychiatric and medical conditions. this study aimed to examine the relationship between family ee-criticism, patient perceived criticism and criticism sensitivity and psychiatric disorders following moderate to severe traumatic brain injury (tbi). participants were 60 patients with tbi and their family members. patients…
2013	Andruszkow, Hagen;Probst, Christian;Gruen, Orna;Krettek, Christian;Hildebrand, Frank	Quality-Of-Life;Follow-Up;Polytraumatized Patients;Severity Score;Health Survey;Major Trauma;Fractures;Moderate;Gender;Cohort	Fractures;Follow-Up;Severity Score;Moderate;Polytrauma;Health Surveys;Quality Of Life;Cohort;Major Trauma;Gender	Clinical Orthopaedics And Related Research	Univ Witten Herdecke;Hannover Re Insurance;Univ Hosp Aachen;Hannover Med Sch	Does Additional Head Trauma Affect The Long-Term Outcome After Upper Extremity Trauma In Multiple Traumatized Patients: Is There An Additional Effect Of Traumatic Brain Injury?	Germany	Quality-Of-Life;Follow-Up;Polytraumatized Patients;Severity Score;Health Survey;Major Trauma;Fractures;Moderate;Gender;Cohort	Andruszkow, H;Probst, C;Grun, O;Krettek, C;Hildebrand, F	Orthopedics;Surgery	Orthopedics;Surgery	17	musculoskeletal injuries are common in patients with multiple trauma resulting in pain, functional deficits, and disability. traumatic brain injuries (tbis) are common in severely injured patients potentially resulting in neurological impairment and permanent disability that would add to that from the musculoskeletal injuries. however, it is unclear to what degree the combination affects impairme…
2010	Melcer, Ted;Walker, G. Jay;Galarneau, Michael;Belnap, Brian;Konoske, Paula	Posttraumatic-Stress-Disorder;Operation Enduring Freedom;Traumatic Brain-Injury;Follow-Up;Heterotopic Ossification;Military Personnel;Iraqi-Freedom;Vietnam-War;Amputations;Afghanistan	Traumatic Brain Injury (Tbi);Heterotopic Ossification;Vietnam-War;Posttraumatic Stress Disorder;Follow-Up;Operation Iraqi Freedom;Operation Enduring Freedom;Amputation;Military Personnel;Afghanistan	Military Medicine	Sci Applicat Int Corp;Usn	Midterm Health And Personnel Outcomes Of Recent Combat Amputees	Usa	Posttraumatic-Stress-Disorder;Operation Enduring Freedom;Traumatic Brain-Injury;Follow-Up;Heterotopic Ossification;Military Personnel;Iraqi-Freedom;Vietnam-War;Amputations;Afghanistan	Melcer, T;Walker, Gj;Galarneau, M;Belnap, B;Konoske, P	Medicine, General & Internal	General & Internal Medicine	41	objective: warfighters who sustained combat amputations in operation enduring freedom or operation iraqi freedom (oef/oif) have unique challenges during rehabilitation. this study followed their outcomes. methods: subjects were 382 u.s. warfighters with major limb amputations utter combat injury in oef/oif between 2001 and 2005. outcome measures were diagnoses, treatment codes, and personnel even…
2010	Rollnik, Jens D.;Janosch, Uwe	Germany;Injury	Germany;Injury	Deutsches Arzteblatt International	Hannover Med Sch	Current Trends In The Length Of Stay In Neurological Early Rehabilitation	Germany	Germany;Injury	Rollnik, Jd;Janosch, U	Medicine, General & Internal	General & Internal Medicine	44	background: neurological early rehabilitation (phase b) is an integral component of the phase model of the german federal rehabilitation council (bundesarbeits-gemeinschaft fur rehabilitation, bar). we studied the current trend in patients' length of stay. methods: this study included 2060 cases of the bdh-klinik hessisch oldendorf (a neurological rehabilitation clinic) from 2005 to 2008 that ful…
2019	Vos, Leia;Whiteneck, Gale G.;Ngan, Esther;Leon-Novelo, Luis;Sherer, Mark	Post-Concussion Symptoms;Functional Independence Measure;Construct-Validity;Outcome Measures;Questionnaire;Prediction;Veterans;Moderate	Prediction;Outcome Measures;Construct Validity;Functional Independence Measure;Moderate;Questionnaire;Veterans;Post-Concussion Symptoms	Archives Of Physical Medicine And Rehabilitation	Baylor Coll Med;Craig Hosp;Zabolocki Va Med Ctr;Brain Injury Res Ctr;Univ Texas Hlth Sci Ctr Houston	Rasch Analysis Of Postconcussive Symptoms: Development Of Crosswalks And The Brain Injury Symptom Scale	Usa	Post-Concussion Symptoms;Functional Independence Measure;Construct-Validity;Outcome Measures;Questionnaire;Prediction;Veterans;Moderate	Vos, L;Whiteneck, Gg;Ngan, E;Leon-Novelo, L;Sherer, M	Rehabilitation;Sport Sciences	Rehabilitation;Sport Sciences	4	objective: the first aim of this study was to develop a rasch-based crosswalk between 2 postconcussive symptom measures, the neurobehavioral symptom inventory (nsi) and the rivermead postconcussive symptom questionnaire (rpq). the second goal was to utilize rasch analysis to formulate a new proposed scale containing the best theoretical and psychometric items. design: prospective cohort observati…
2010	Friedman, Ilana B.;Hancock, Adrienne B.;Schulz, Geralyn;Bamdad, Michael J.	Limb Apraxia;Order;Rehabilitation;Program	Rehabilitation;Limb Apraxia;Order;Program	Journal Of Medical Speech-Language Pathology	Natl Rehabil Hosp;George Washington Univ	Using Principles Of Motor Learning To Treat Apraxia Of Speech After Traumatic Brain Injury	Usa	Limb Apraxia;Order;Rehabilitation;Program	Friedman, Ib;Hancock, Ab;Schulz, G;Bamdad, Mj	Audiology & Speech-Language Pathology;Clinical Neurology	Audiology & Speech-Language Pathology;Neurosciences & Neurology	9	background: this study examined the effectiveness of a modified version of the motor learning guided (mlg) approach, a treatment protocol to establish functional speech that incorporates principles of motor learning: blocked and random practice schedules, delayed and summary knowledge of response (kr) feedback, and specificity of training. methods: a 29-year-old male survivor of traumatic brain i…
2014	Valk-Kleibeuker, Linda;Heijenbrok-Kal, Majanka H.;Ribbers, Gerard M.	Functional Assessment Measure;Depression;Rehabilitation;Reliability;Disorders;Outcomes;People	Outcome;People;Functional Assessment Measure;Rehabilitation;Disorders;Depression;Reliability	Plos One	Univ Med Ctr Rotterdam;Rijndam Rehabil Ctr	Mood After Moderate And Severe Traumatic Brain Injury: A Prospective Cohort Study	Netherlands	Functional Assessment Measure;Depression;Rehabilitation;Reliability;Disorders;Outcomes;People	Valk-Kleibeuker, L;Heijenbrok-Kal, Mh;Ribbers, Gm	Multidisciplinary Sciences	Science & Technology - Other Topics	13	objective: to evaluate the course of mood and identify its determinants up to 3 years after moderate to severe traumatic brain injury (tbi). design: prospective cohort study. patients: patients hospitalised with moderate to severe tbi, who survived until hospital discharge. methods: at 3, 6, 12, 18, 24, and 36 months post-injury, mood was assessed with the wimbledon self-report scale (wsrs) in th…
2017	Boltzmann, Melanie;Schmidt, Simone B.;Rollnik, Jens D.	Anterior-Pituitary Function;Critically-Ill Patients;Traumatic Brain-Injury;Acute-Phase;Critical Illness;Stroke;Triiodothyronine;Hypothyroidism;Dysfunction;Prediction	Traumatic Brain Injury (Tbi);Prediction;Hypothyroidism;Triiodothyronine;Dysfunction;Critically-Ill Patients;Acute-Phase;Anterior-Pituitary Function;Critical Illness;Stroke	Biomed Research International	Hannover Med Sch	Impact Of Thyroid Hormone Levels On Functional Outcome In Neurological And Neurosurgical Early Rehabilitation Patients	Germany	Anterior-Pituitary Function;Critically-Ill Patients;Traumatic Brain-Injury;Acute-Phase;Critical Illness;Stroke;Triiodothyronine;Hypothyroidism;Dysfunction;Prediction	Boltzmann, M;Schmidt, Sb;Rollnik, Jd	Biotechnology & Applied Microbiology;Medicine, Research & Experimental	Biotechnology & Applied Microbiology;Research & Experimental Medicine	6	background. neurological and neurosurgical early rehabilitation (nner) is a specialized treatment option for patients with severe neurological disorders. the present study investigated whether thyroid hormone levels on admission have an impact on the outcome of nner patients. method. the study included 500 nner patients who were admitted to the bdh-clinic hessisch oldendorf between 2009 and 2010.…
1997	Zafonte, Rd;Lee, Cy	Severe Head-Injury	Severe Traumatic Brain Injury	Archives Of Physical Medicine And Rehabilitation	Wayne State University	Kernohan-Woltman Notch Phenomenon: An Unusual Cause Of Ipsilateral Motor Deficit	USA	Severe Head-Injury	Zafonte, Rd;Lee, Cy	Rehabilitation;Sport Sciences	Rehabilitation;Sport Sciences	18	posttraumatic ipsilateral motor deficits are rare and raise etiologic and prognostic concerns for the rehabilitation team. we present two cases with an unusual central neurologic cause of ipsilateral weakness. the first patient was assaulted, with a resultant severe traumatic brain injury. initial computed tomography showed a large right subdural hematoma (sdh) with significant mass effect. follo…
1995	Callahan, Cd;Hagglund, Kj	Spinal-Cord Injury;Consent;Assessments;Deficits;Model	Model;Deficits;Assessment;Consent;Spinal Cord Injury	Archives Of Physical Medicine And Rehabilitation	Univ Missouri	Comparing Neuropsychological And Psychiatric Evaluation Of Competence In Rehabilitation - A Case Example	Usa	Spinal-Cord Injury;Consent;Assessments;Deficits;Model	Callahan, Cd;Hagglund, Kj	Rehabilitation;Sport Sciences	Rehabilitation;Sport Sciences	3	this report describes the case of a 20-year-old man who sustained a gunshot wound to the forehead, resulting in traumatic brain injury and c2 ventilator-dependent quadriplegia. issues of personal control and autonomy typified his psychological adjustment. the question of competency to refuse medical treatment arose when he disallowed intervention for a suspected ear infection not confirmed by cul…
2019	Das Nair, Roshan;Bradshaw, Lucy E.;Carpenter, Hannah;Clarke, Sara;Day, Florence;Drummond, Avril;Fitzsimmons, Deborah;Harris, Shaun;Montgomery, Alan A.;Newby, Gavin;Sackley, Catherine;Lincoln, Nadina B.	Randomized Controlled-Trial;Cognitive Rehabilitation;Multiple-Sclerosis;Everyday Memory;Qualitative Research;Neurological Disabilities;Behavioral-Therapy;Questionnaire Ebiq;Cost-Effectiveness;Group Intervention	Randomized Controlled Trial;Everyday Memory;Questionnaire Ebiq;Behavior Therapy;Neurological Disabilities;Group Intervention;Cost-Effectiveness;Cognitive Rehabilitation;Qualitative Research;Multiple Sclerosis	Health Technology Assessment	Univ Nottingham;Nottingham Univ Hosp Nhs Trust;Kings Coll London;Newby Psychol Serv Ltd;Inst Mental Hlth;Swansea Univ	A Group Memory Rehabilitation Programme For People With Traumatic Brain Injuries: The Remembrln Rct	Wales;England	Randomized Controlled-Trial;Cognitive Rehabilitation;Multiple-Sclerosis;Everyday Memory;Qualitative Research;Neurological Disabilities;Behavioral-Therapy;Questionnaire Ebiq;Cost-Effectiveness;Group Intervention	Das Nair, R;Bradshaw, Le;Carpenter, H;Clarke, S;Day, F;Drummond, A;Fitzsimmons, D;Harris, S;Montgomery, Aa;Newby, G;Sackley, C;Lincoln, Nb	Health Care Sciences & Services	Health Care Sciences & Services	10	background: people with traumatic brain injuries (tbis) commonly report memory impairments. these are persistent, debilitating and reduce quality of life, but patients do not routinely receive memory rehabilitation after discharge from hospital. objective: to assess the clinical effectiveness and cost-effectiveness of a group memory rehabilitation programme for people with tbi. design: multicentr…
2001	Kishi, Y;Robinson, Rg;Kosier, Jt	Health-Service Needs;Primary-Care;Depression;Consultation;Cancer;Stroke	Cancer;Consultation;Health-Service Needs;Depression;Primary-Care;Stroke	Journal Of Nervous And Mental Disease	Chiba Hokusoh Hosp;Univ Iowa	Suicidal Ideation Among Patients During The Rehabilitation Period After Life-Threatening Physical Illness	Usa;Japan	Health-Service Needs;Primary-Care;Depression;Consultation;Cancer;Stroke	Kishi, Y;Robinson, Rg;Kosier, Jt	Clinical Neurology;Psychiatry	Neurosciences & Neurology;Psychiatry	20	a total of 496 patients were examined for suicidal ideation during the acute hospital period and at 3, 6, 12, and 24 months' follow-up after suffering either stroke, traumatic brain injury, myocardial infarction, or spinal cord injury. a total of 7.3% of patients had suicidal ideation during the in-hospital evaluation (acute-onset suicidal ideation), and 11.3% developed it during the chronic 3 to…
2000	Wallace, Jj;Caroselli, Js;Scheibel, Rs;High, Wm	Stroke Patients;Population;Reliability;Impairment	Impairment;Population;Stroke Patients;Reliability	Brain Injury	Baylor Coll Med;Transit Learning Ctr Galveston	Predictive Validity Of The Neurobehavioural Cognitive Status Examination (Ncse) In A Post-Acute Rehabilitation Setting	Usa	Stroke Patients;Population;Reliability;Impairment	Wallace, Jj;Caroselli, Js;Scheibel, Rs;High, Wm	Neurosciences;Rehabilitation	Neurosciences & Neurology;Rehabilitation	15	within the context of a post-acute rehabilitation setting, association and agreement between results from the neurobehavioural cognitive status examination (ncse) and from the neuropsychological (np) evaluation are examined. au participants (n = 48) had sustained a severe traumatic brain injury and ncse testing preceded np testing by an average of 1 month. a significant relationship and fair clas…
2015	Reed, Nick;Greenspoon, Dayna;Iverson, Grant L.;Dematteo, Carol;Fait, Philippe;Gauvin-Lepage, Jerome;Hunt, Anne;Gagnon, Isabelle J.	Traumatic Brain-Injury;Generic Core Scales;Physical-Activity;Acute Concussion;Aerobic Fitness;Exercise;Reliability;Performance;Children;Validity	Traumatic Brain Injury (Tbi);Physical Activity;Performance;Aerobic Exercise;Generic Core Scales;Validity;Acute Concussion;Children;Reliability;Exercise	Bmj Open	Clin Cortex Med & Readaptat;Massachusetts Gen Hosp;Mcgill Univ;Mcmaster Univ;Canchild Ctr Childhood Disabil Res;Harvard Univ;Ctr Rech Neuropsychol;Uqtr;Red Sox Fdn;Spaulding Rehabil Hosp;Univ Toronto;Massgen Hosp Children Sports Concuss Program;Univ Quebec Trois Rivieres;Holland Bloorview Kids Rehabil Hosp	Management Of Persistent Postconcussion Symptoms In Youth: A Randomised Control Trial Protocol	Canada;Usa	Traumatic Brain-Injury;Generic Core Scales;Physical-Activity;Acute Concussion;Aerobic Fitness;Exercise;Reliability;Performance;Children;Validity	Reed, N;Greenspoon, D;Iverson, Gl;Dematteo, C;Fait, P;Gauvin-Lepage, J;Hunt, A;Gagnon, Ij	Medicine, General & Internal	General & Internal Medicine	12	introduction: current management of concussion consists of early education, rest until symptom free, with gradual return to school and physical activity protocols. although this management strategy is effective for most youth who sustain a concussion, it is not an appropriate strategy for youth with persistent postconcussion symptoms. prolonged rest and periods of restricted activity may place yo…
2016	Cnossen, Maryse C.;Polinder, Suzanne;Lingsma, Hester F.;Maas, Andrew I. R.;Menon, David;Steyerberg, Ewout W.	Questionnaire;Management;Quality;Length	Questionnaire;Quality;Management;Length	Plos One	Univ Cambridge;Antwerp Univ Hosp;Univ Antwerp;Erasmus Mc	Variation In Structure And Process Of Care In Traumatic Brain Injury: Provider Profiles Of European Neurotrauma Centers Participating In The Center-Tbi Study	Netherlands;Belgium;England	Questionnaire;Management;Quality;Length	Cnossen, Mc;Polinder, S;Lingsma, Hf;Maas, Air;Menon, D;Steyerberg, Ew	Multidisciplinary Sciences	Science & Technology - Other Topics	40	introduction the strength of evidence underpinning care and treatment recommendations in traumatic brain injury (tbi) is low. comparative effectiveness research (cer) has been proposed as a framework to provide evidence for optimal care for tbi patients. the first step in cer is to map the existing variation. the aim of current study is to quantify variation in general structural and process char…
2015	Cristofori, Irene;Zhong, Wanting;Chau, Aileen;Solomon, Jeffrey;Krueger, Frank;Grafman, Jordan	Post-Acute Rehabilitation;Penetrating Head-Injury;Neurotrophic Factor;Cognitive Reserve;Aphasia;Adults;Tractography;Predictors;Asymmetry;Attention	Predictors;Asymmetry;Postacute Rehabilitation;Attention;Penetrating Head Injury;Tractography;Neurotrophic Factor;Adults;Aphasia;Cognitive Reserve	Neurology	Expert Image Anal Llc;Northwestern Univ;George Mason Univ;Rehabil Inst Chicago	White And Gray Matter Contributions To Executive Function Recovery After Traumatic Brain Injury	Usa	Post-Acute Rehabilitation;Penetrating Head-Injury;Neurotrophic Factor;Cognitive Reserve;Aphasia;Adults;Tractography;Predictors;Asymmetry;Attention	Cristofori, I;Zhong, Wt;Chau, A;Solomon, J;Krueger, F;Grafman, J	Clinical Neurology	Neurosciences & Neurology	27	objective: we investigated the association between regional white and gray matter volume loss and performance on executive functions (efs) in patients with penetrating traumatic brain injury (ptbi). methods: we studied 164 ptbi patients and 43 healthy controls from the vietnam head injury study. we acquired ct scans for ptbi patients and divided them according to lesion localization (left and rig…
2017	Jimenez, Nathalia;Quistberg, Alex;Vavilala, Monica S.;Jaffe, Kenneth M.;Rivara, Frederick P.	Insurance Status;Unmet Need;Children;Concussion;Adolescents;Medicaid;Rehabilitation;Care	Mild Traumatic Brain Injury;Care;Rehabilitation;Medicaid;Insurance Status;Unmet Need;Children;Adolescents	Pediatrics	Univ Washington	Utilization Of Mental Health Services After Mild Pediatric Traumatic Brain Injury	Usa	Insurance Status;Unmet Need;Children;Concussion;Adolescents;Medicaid;Rehabilitation;Care	Jimenez, N;Quistberg, A;Vavilala, Ms;Jaffe, Km;Rivara, Fp	Pediatrics	Pediatrics	17	background: mild traumatic brain injury injuries (mtbis), including concussions, represent >2 million us pediatric emergency department visits annually. post-mtbi mental health symptoms are prominent and often attributed to the mtbi. this study examined whether individuals seeking post-mtbi mental health care had previous mental health diagnoses or a new onset of such disorders, and determined if…
2004	Brooks, Bm;Rose, Fd;Potter, J;Jayawardena, S;Morling, A	Traumatic Brain-Injury;Environments	Traumatic Brain Injury (Tbi);Environment	Brain Injury	Univ E London;Kent & Canterbury Hosp	Assessing Stroke Patients' Prospective Memory Using Virtual Reality	England	Traumatic Brain-Injury;Environments	Brooks, Bm;Rose, Fd;Potter, J;Jayawardena, S;Morling, A	Neurosciences;Rehabilitation	Neurosciences & Neurology;Rehabilitation	63	there is a dearth of empirical evidence about prospective memory (remembering to perform actions in the future) in stroke patients. a probable reason for this is that it is difficult to perform a realistic and controlled assessment of prospective memory ability in a rehabilitation setting. virtual reality may provide a solution to this difficulty by allowing prospective memory to be tested in a s…
1999	Ippolito, E;Formisano, R;Farsetti, P;Caterini, R;Penta, F	Heterotopic Ossification	Heterotopic Ossification	Journal Of Bone And Joint Surgery-American Volume	Ist Ric & Cura Carattere Sci Santa Lucia;Univ Roma Tor Vergata	Excision For The Treatment Of Periarticular Ossification Of The Knee In Patients Who Have A Traumatic Brain Injury	Italy	Heterotopic Ossification	Ippolito, E;Formisano, R;Farsetti, P;Caterini, R;Penta, F	Orthopedics;Surgery	Orthopedics;Surgery	26	background: patients who are comatose after a traumatic brain injury often have heterotopic periarticular ossification that can be treated with excision to improve the range of motion of the joint; methods: areas of periarticular ossification were resected at an average of twenty-three months after recovery from a coma in seven knees of five patients who had a traumatic brain injury. before the p…
1999	Ragnarsson, Kt;Moses, Lg;Clarke, Wr;Daling, Jr;Garber, Sl;Gustafson, Cf;Holland, Al;Jordan, Bd;Parker, Jc;Riddle, Ma;Roth, Ej;Seltzer, Mm;Small, Sl;Therrien, B;Wexler, Be;Yawn, Bp	Severe Head-Injury;Remediation;Adolescents;Attention;Outcomes;Recovery;Deficits;Children;Program;Issues	Severe Traumatic Brain Injury;Outcome;Issues;Deficits;Remediation;Adolescents;Recovery;Children;Attention;Program	Jama-Journal Of The American Medical Association	Baylor Coll Med;Yale Univ;Charles R Drew Univ Med & Sci;Univ Maryland;Univ Missouri;Univ Michigan;Northwestern Univ;Fred Hutchinson Canc Res Ctr;Harry S Truman Mem Vet Hosp;Mt Sinai Sch Med;Med Univ S Carolina;Olmsted Med Ctr;Univ Arizona;Rehabil Inst Chicago;Johns Hopkins Univ;Inst Cognit Prosthet;Univ Wisconsin;Univ Iowa	Rehabilitation Of Persons With Traumatic Brain Injury	Usa	Severe Head-Injury;Remediation;Adolescents;Attention;Outcomes;Recovery;Deficits;Children;Program;Issues	Ragnarsson, Kt;Moses, Lg;Clarke, Wr;Daling, Jr;Garber, Sl;Gustafson, Cf;Holland, Al;Jordan, Bd;Parker, Jc;Riddle, Ma;Roth, Ej;Seltzer, Mm;Small, Sl;Therrien, B;Wexler, Be;Yawn, Bp	Medicine, General & Internal	General & Internal Medicine	421	objective to provide biomedical researchers and clinicians with information regarding and recommendations for effective rehabilitation measures for persons who have experienced a traumatic brain injury (tbi). participants a nonfederal, nonadvocate, 16-member panel representing the fields of neuropsychology, neurology, psychiatry, behavioral medicine, family medicine, pediatrics, physical medicine…
2013	Dams-O'Connor, Kristen;Gibbons, Laura E.;Bowen, James D.;Mccurry, Susan M.;Larson, Eric B.;Crane, Paul K.	Alzheimers-Disease;Head-Injury;Apolipoprotein-E;Rehabilitation;Age	Apolipoprotein E;Brain Injuries;Age;Rehabilitation;Alzheimers-Disease	Journal Of Neurology Neurosurgery And Psychiatry	Mt Sinai Sch Med;Grp Hlth Res Inst;Univ Washington;Swedish Neurosci Inst	Risk For Late-Life Re-Injury, Dementia And Death Among Individuals With Traumatic Brain Injury: A Population-Based Study	Usa	Alzheimers-Disease;Head-Injury;Apolipoprotein-E;Rehabilitation;Age	Dams-O'Connor, K;Gibbons, Le;Bowen, Jd;Mccurry, Sm;Larson, Eb;Crane, Pk	Clinical Neurology;Psychiatry;Surgery	Neurosciences & Neurology;Psychiatry;Surgery	114	objectives to determine the association of self-reported traumatic brain injury (tbi) with loss of consciousness (loc) with late-life re-injury, dementia diagnosis and mortality. design ongoing longitudinal population-based prospective cohort study. setting seattle-area integrated health system. participants 4225 dementia-free individuals age 65 and older were randomly selected and enrolled betwe…
2022	Silverberg, Noah D.;Cairncross, Molly;Brasher, Penelope M. A.;Vranceanu, Ana-Maria;Snell, Deborah L.;Yeates, Keith Owen;Panenka, William J.;Iverson, Grant L.;Debert, Chantel T.;Bayley, Mark T.;Hunt, Cindy;Baker, Andrew;Burke, Matthew J.	Traumatic Brain-Injury;Medically Unexplained Symptoms;Cognitive-Behavioral Model;Assessment Schedule 2.0;Chronic Pain;Fear-Avoidance;Exposure Therapy;Head-Injury;Disability;Mechanisms	Traumatic Brain Injury (Tbi);Fear-Avoidance;Medically Unexplained Symptoms;Cognitive-Behavioral Model;Brain Injuries;Mechanisms;Disability;Assessment Schedule 2.0;Chronic Pain;Exposure Therapy	Archives Of Physical Medicine And Rehabilitation	St Michaels Hosp;Massachusetts Gen Hosp;Univ Calgary;Canterbury Dist Hlth Board;Vancouver Coastal Hlth Res Inst;British Columbia Neuropsychiat Program;Univ British Columbia;Red Sox Fdn;Harvard Med Sch;Massachusetts Gen Hosp Program;Spaulding Rehabil Hosp;Bc Mental Hlth & Subst Use Res Inst;Sunnybrook Res Inst;Univ Toronto;Univ Otago;Massgen Hosp Children Sports Concuss Program;Spaulding Res Inst;…	Feasibility Of Concussion Rehabilitation Approaches Tailored To Psychological Coping Styles: A Randomized Controlled Trial	Canada;Usa;New Zealand	Traumatic Brain-Injury;Medically Unexplained Symptoms;Cognitive-Behavioral Model;Assessment Schedule 2.0;Chronic Pain;Fear-Avoidance;Exposure Therapy;Head-Injury;Disability;Mechanisms	Silverberg, Nd;Cairncross, M;Brasher, Pma;Vranceanu, Am;Snell, Dl;Yeates, Ko;Panenka, Wj;Iverson, Gl;Debert, Ct;Bayley, Mt;Hunt, C;Baker, A;Burke, Mj	Rehabilitation;Sport Sciences	Rehabilitation;Sport Sciences	0	objective: to evaluate the feasibility of a clinical trial involving participants with concussion randomized to treatments designed to address fear avoidance or endurance coping, which are risk factors for disability. a secondary objective was to evaluate whether each treatment could affect selective change on targeted coping outcomes. design: randomized controlled trial. setting: outpatient conc…
2019	Settle, Jill R.;Clawson, Deborah M.;Sebrechts, Marc M.;French, Louis M.;Watts, Adreanna T. Massey;Duncan, Connie C.	Implementation Intentions;Future;Performance;Impairment;Simulation;Veterans;Adults	Adults;Implementation Intentions;Veterans;Simulation;Impairment;Future;Performance	Military Medicine	Catholic Univ Amer;Natl Intrepid Ctr Excellence;Uniformed Serv Univ Hlth Sci;Univ Maryland	Prospective Memory In Service Members With Mild Traumatic Brain Injury	Usa	Implementation Intentions;Future;Performance;Impairment;Simulation;Veterans;Adults	Settle, Jr;Clawson, Dm;Sebrechts, Mm;French, Lm;Watts, Atm;Duncan, Cc	Medicine, General & Internal	General & Internal Medicine	0	introduction: prospective memory (pm) is the ability to remember the intention to perform an action in the future. following mild traumatic brain injury (mtbi), the brain structures supporting such pm may be compromised. pm is essential for remembering activities specific to tbi survivors that promote recovery, such as following doctors' orders, taking necessary medications, completing physical r…
2009	Derrett, S.;Langley, J.;Hokowhitu, B.;Ameratunga, S.;Hansen, P.;Davie, G.;Wyeth, E.;Lilley, R.	Quality-Of-Life;Traumatic Brain-Injury;Racial-Discrimination;Major Trauma;New-Zealand;Disability;Work;Health;Determinants;Impact	Traumatic Brain Injury (Tbi);Impact;New Zealand;Disability;Health;Determinants;Quality Of Life;Work;Major Trauma;Racial-Discrimination	Injury Prevention	Univ Otago;Univ Auckland	Prospective Outcomes Of Injury Study	New Zealand	Quality-Of-Life;Traumatic Brain-Injury;Racial-Discrimination;Major Trauma;New-Zealand;Disability;Work;Health;Determinants;Impact	Derrett, S;Langley, J;Hokowhitu, B;Ameratunga, S;Hansen, P;Davie, G;Wyeth, E;Lilley, R	Public, Environmental & Occupational Health	Public, Environmental & Occupational Health	62	background: in new zealand (nz), 20% of adults report a disability, of which one-third is caused by injury. no prospective epidemiological studies of predictors of disability following all-cause injury among new zealanders have been undertaken. internationally, studies have focused on a limited range of predictors or specific injuries. although these studies provide useful insights, applicability…
2002	Kolakowsky-Hayner, S;Gourley, Ev;Kreutzer, Js;Marwitz, Jh;Meade, Ma;Cifu, Dx	Alcohol-Use;Head-Injury	Brain Injuries;Alcohol-Use	Brain Injury	Virginia Commonwealth Univ	Post-Injury Substance Abuse Among Persons With Brain Injury And Persons With Spinal Cord Injury	Usa	Alcohol-Use;Head-Injury	Kolakowsky-Hayner, S;Gourley, Ev;Kreutzer, Js;Marwitz, Jh;Meade, Ma;Cifu, Dx	Neurosciences;Rehabilitation	Neurosciences & Neurology;Rehabilitation	70	primary objective: to identify the patient population at greatest risk for post-injury adjustment problems, the present study independently examines and compares alcohol and drug use rates in patients with traumatic brain injury (tbi) and patients with spinal cord injury. research design: the two samples were matched with regard to age, gender and mechanism of injury. the study provides a descrip…
2004	Glaesser, Judith;Neuner, Frank;Luetgehetmann, Ralph;Schmidt, Roger;Elbert, Thomas	Missing field	Missing field	Bmc Psychiatry	Kliniken Schmieder;Univ Konstanz;Vivo	Posttraumatic Stress Disorder In Patients With Traumatic Brain Injury	Italy;Germany	Missing field	Glaesser, J;Neuner, F;Lutgehetmann, R;Schmidt, R;Elbert, T	Psychiatry	Psychiatry	82	background: severe traumatic stressors such as war, rape, or life-threatening accidents can result in a debilitating psychopathological development conceptualised as posttraumatic stress disorder (ptsd). pathological memory formation during an alarm response may set the precondition for ptsd to occur. if true, a lack of memory formation by extended unconsciousness in the course of the traumatic e…
2004	Jorge, Re;Robinson, Rg;Moser, D;Tateno, A;Crespo-Facorro, B;Arndt, S	Subgenual Prefrontal Cortex;Structured Clinical Interview;Mood Disorders;Magnetic-Resonance;Psychiatric-Disorders;Bipolar Disorder;Frontal-Lobe;Unipolar Depression;Head-Injuries;Axis-I	Psychiatric Disorders;Magnetic Resonance Imaging;Frontal Lobe;Mood Disorders;Brain Injuries;Bipolar Disorder;Unipolar Depression;Axis-I;Subgenual Prefrontal Cortex;Structured Clinical Interview	Archives Of General Psychiatry	Univ Iowa	Major Depression Following Traumatic Brain Injury	Usa	Subgenual Prefrontal Cortex;Structured Clinical Interview;Mood Disorders;Magnetic-Resonance;Psychiatric-Disorders;Bipolar Disorder;Frontal-Lobe;Unipolar Depression;Head-Injuries;Axis-I	Jorge, Re;Robinson, Rg;Moser, D;Tateno, A;Crespo-Facorro, B;Arndt, S	Psychiatry	Psychiatry	477	backgroud: major depression is a frequent psychiatric complication among patients with traumatic brain injury (tbi). to our knowledge, however, the clinical correlates of major depression have not been extensively studied. objective: to determine the clinical, neuropsychological, and structural neuroimaging correlates of major depression occurring after tbi. design: prospective, case-controlled, …
2018	Macartney, Gail;Simoncic, Valerie;Goulet, Kristian;Aglipay, Mary	Traumatic Brain-Injury;Pediatric Posttraumatic Headaches;Sport-Related Concussion;International-Conference;Postconcussion Syndrome;Children;Adolescents;Management;Duration;Rehabilitation	Traumatic Brain Injury (Tbi);International-Conference;Pediatric Posttraumatic Headaches;Duration;Sport-Related Concussion;Rehabilitation;Postconcussion Syndrome;Children;Adolescents;Management	Journal Of Pediatric Nursing-Nursing Care Of Children & Families	Cheo Res Inst;Childrens Hosp Eastern Ontario;Univ Ottawa	Concussion Symptom Prevalence, Severity And Trajectory: Implications For Nursing Practice	Canada	Traumatic Brain-Injury;Pediatric Posttraumatic Headaches;Sport-Related Concussion;International-Conference;Postconcussion Syndrome;Children;Adolescents;Management;Duration;Rehabilitation	Macartney, G;Simoncic, V;Goulet, K;Aglipay, M	Nursing;Pediatrics	Nursing;Pediatrics	2	purpose: the purpose of this study was to describe the symptom severity and trajectory in concussed children who were followed during a one year period at a concussion clinic. design and methods: a retrospective chart review was completed to describe the symptom trajectory up to three months during the recovery. results: one hundred and thirty-six patients were included (74 female, 62 male) with …
2020	Harvey, Judy;Farquharson, Kelly;Schneider-Cline, Whitney;Bush, Erin;Pelatti, Christina Yeager	Postacute Rehabilitation;Iep Goals;Children;Tbi;School;Consequences;Transition;Disability;Supports;Moderate	Traumatic Brain Injury (Tbi);Postacute Rehabilitation;Consequences;Moderate;Disability;Transition;Children;Supports;School;Iep Goals	Language Speech And Hearing Services In Schools	Univ Wyoming;Univ Nebraska Lincoln;Towson Univ;Univ Nebraska Kearney;Florida State Univ	Describing The Composition Of Individualized Education Plans For Students With Traumatic Brain Injury	Usa	Postacute Rehabilitation;Iep Goals;Children;Tbi;School;Consequences;Transition;Disability;Supports;Moderate	Harvey, J;Farquharson, K;Schneider-Cline, W;Bush, E;Pelatti, Cy	Audiology & Speech-Language Pathology;Linguistics;Rehabilitation	Audiology & Speech-Language Pathology;Linguistics;Rehabilitation	1	purpose: the purpose of this study was to explore and describe the features of individualized education plans (ieps) for a cohort of students with traumatic brain injury (tbi) to help elucidate current special education practices for students with tbi. method: we obtained permission from administrators of a local school district of 41,000 students in a midwestern state to review de-identified iep…
2019	Hux, Karen;Mahrt, Tana	Deep Dyslexia;Pure Alexia;Reading-Comprehension;College-Student;Rehabilitation;Continuum;Recovery;Norms;Impairment;Phonology	Pure Alexia;Rehabilitation;Norms;Recovery;College-Students;Reading-Comprehension;Phonology;Impairment;Deep Dyslexia;Continuum	American Journal Of Speech-Language Pathology	Qual Living Inc	Alexia And Agraphia Intervention Following Traumatic Brain Injury: A Single Case Study	Usa	Deep Dyslexia;Pure Alexia;Reading-Comprehension;College-Student;Rehabilitation;Continuum;Recovery;Norms;Impairment;Phonology	Hux, K;Mahrt, T	Audiology & Speech-Language Pathology;Linguistics;Rehabilitation	Audiology & Speech-Language Pathology;Linguistics;Rehabilitation	1	purpose: this case study documents the effectiveness of a multicomponent intervention for an adolescent with acquired alexia and agraphia following severe traumatic brain injury. method: initial testing revealed severe central alexia and surface agraphia with concomitant anomic aphasia. intervention components included sight word drills, modified multiple oral reading (mor) procedures, functional…
2000	Bieman-Copland, S;Dywan, J	Missing field	Missing field	Brain And Cognition	Brock Univ	Achieving Rehabilitative Gains In Anosognosia After Tbi	Canada	Missing field	Bieman-Copland, S;Dywan, J	Neurosciences;Psychology, Experimental	Neurosciences & Neurology;Psychology	17	impaired self-awareness can be a serious consequence of traumatic brain injury (tbi) and has been associated with poor therapeutic compliance and poor functional recovery. traditional rehabilitation approaches which make use of direct feedback and education are often ineffective because they elicit more elaborated and entrenched confabulatory beliefs as individuals are forced to defend their posi…
2020	Zeitzer, Jamie M.;Hon, Flora;Whyte, John;Monden, Kimberley R.;Bogner, Jennifer;Dahdah, Marie;Wittine, Lara;Bell, Kathleen R.;Nakase-Richardson, Risa	Cycle Disturbances;Consciousness;Veterans;Need	Veterans;Need;Cycle Disturbances;Awareness	Pm&R	Univ S Florida;Albert Einstein Healthcare Network;Craig Hosp;Univ Colorado;Moss Rehabil Res Inst;Baylor Scott & White Inst Rehabil;Ohio State Univ;Univ Texas Southwestern Med Ctr Dallas;Harborview Med Ctr;Rehabil Hosp Indiana;Baylor Scott & White Med Ctr Plano;Va Palo Alto Hlth Care Syst;Univ Michigan;James A Haley Vet Hosp;Stanford Univ	Coherence Between Sleep Detection By Actigraphy And Polysomnography In A Multi-Center, Inpatient Cohort Of Individuals With Traumatic Brain Injury	Usa	Cycle Disturbances;Consciousness;Veterans;Need	Zeitzer, Jm;Hon, F;Whyte, J;Monden, Kr;Bogner, J;Dahdah, M;Wittine, L;Bell, Kr;Nakase-Richardson, R	Rehabilitation;Sport Sciences	Rehabilitation;Sport Sciences	2	background sleep is increasingly recognized as a crucial component to rapid and successful rehabilitation, especially from traumatic brain injuries (tbis). assessment of longitudinal patterns of sleep in a hospital setting, however, are difficult and often the expertise or equipment to conduct such studies is not available. actigraphy (wrist-worn accelerometry) has been used for many years as a s…
2022	Meulenbroek, Peter;O'Neil-Pirozzi, Therese M.;Sohlberg, Mckay Moore;Lemoncello, Rik;Byom, Lindsey;Ness, Bryan;Macdonald, Sheila;Phillips, Brian	Vocational-Rehabilitation;Communication Ability;Supported Employment;Social Effectiveness;Self-Awareness;Job Stability;Outcomes;Health;Interventions;Cognition	Job Stability;Social Effectiveness;Outcome;Cognition;Interventions;Supported Employment;Vocational Rehabilitation;Health;Self-Awareness;Communication Ability	American Journal Of Speech-Language Pathology	Spaulding Harvard Traumat Brain Injury Model Syst;Pacific Univ;Univ Chapel Hill;Utah State Univ;Univ Oregon;Univ Toronto;Univ Kentucky;Calif Baptist Univ;Northeastern Univ	Tutorial: The Speech-Language Pathologist'S Role In Return To Work For Adults With Traumatic Brain Injury	Canada;Usa	Vocational-Rehabilitation;Communication Ability;Supported Employment;Social Effectiveness;Self-Awareness;Job Stability;Outcomes;Health;Interventions;Cognition	Meulenbroek, P;O'Neil-Pirozzi, Tm;Sohlberg, Mm;Lemoncello, R;Byom, L;Ness, B;Macdonald, S;Phillips, B	Audiology & Speech-Language Pathology;Linguistics;Rehabilitation	Audiology & Speech-Language Pathology;Linguistics;Rehabilitation	2	purpose: return to work (rtw) is a major life participation metric used for persons with a traumatic brain injury (tbi). speech-language pathologists (slps) have clinical expertise in the cognitive-communication aspects of tbi. this clinical focus article aims to support the clinical practice of slps by summarizing key interprofessional vocational rehabilitation (vr) models and illustrating the r…
2015	Brown, Allen W.;Watanabe, Thomas K.;Hoffman, Jeanne M.;Bell, Kathleen R.;Lucas, Sylvia;Dikmen, Sureyya	Prevalence	Prevalence	Pm&R	Moss Rehab;Mayo Clin;Univ Washington	Headache After Traumatic Brain Injury: A National Survey Of Clinical Practices And Treatment Approaches	Usa	Prevalence	Brown, Aw;Watanabe, Tk;Hoffman, Jm;Bell, Kr;Lucas, S;Dikmen, S	Rehabilitation;Sport Sciences	Rehabilitation;Sport Sciences	16	background: individuals with headache after traumatic brain injury (tbi) receive care in a wide variety of clinical locations by physicians trained in multiple specialties. objective: to understand current practice patterns and perceptions of treatment issues among clinicians managing headache after tbi. design: national survey of current clinical practice using a 20-item questionnaire developed …
2016	Kleffelgaard, Ingerid;Soberg, Helene Lundgaard;Bruusgaard, Kari A.;Tamber, Anne L.;Langhammer, Birgitta	Post-Concussion Symptoms;Posttraumatic Vertigo;Level Mobility;Dizziness;Disorders	Dizziness;Posttraumatic Vertigo;Disorders;Level Mobility;Post-Concussion Symptoms	Physical Therapy	Oslo Univ Hosp;Oslo & Akershus Univ Coll	Vestibular Rehabilitation After Traumatic Brain Injury: Case Series	Norway	Post-Concussion Symptoms;Posttraumatic Vertigo;Level Mobility;Dizziness;Disorders	Kleffelgaard, I;Soberg, Hl;Bruusgaard, Ka;Tamber, Al;Langhammer, B	Orthopedics;Rehabilitation	Orthopedics;Rehabilitation	24	background and purpose. there has been an increasing focus on vestibular rehabilitation (vr) after traumatic brain injury (tbi) in recent years. however, detailed descriptions of the content of and patient responses to vr after tbi are limited. the purposes of this case series are (1) to describe a modified, group-based vr intervention and (2) to examine changes in self-reported and performance-b…
2007	Starza-Smith, Arleta;Talbot, Emily;Grant, Cathy	Herpes-Simplex Encephalitis;Traumatic Brain-Injury;Follow-Up;Childhood;Acyclovir	Traumatic Brain Injury (Tbi);Acyclovir;Childhood;Herpes-Simplex Encephalitis;Follow-Up	Neuropsychological Rehabilitation	Leicester Royal Infirm;Univ Nottingham Hosp Nhs Trust	Encephalitis In Children: A Clinical Neuropsychology Perspective	England	Herpes-Simplex Encephalitis;Traumatic Brain-Injury;Follow-Up;Childhood;Acyclovir	Starza-Smith, A;Talbot, E;Grant, C	Neurosciences;Psychology	Neurosciences & Neurology;Psychology	2	encephalitis is an inflammation of brain tissue that can result from a number of viruses and can be contracted at any age, with prevalence in children exceeding adult incidence. in order to illustrate specific cognitive, behavioural and service provision issues related to post-encephalitis rehabilitation of children, this paper examines the pattern of referrals to a specialist regional paediatric…
2017	Von Steinbuechel, Nicole;Real, Ruben G. L.;Sasse, Nadine;Wilson, Lindsay;Otto, Christiane;Mullins, Ryan;Behr, Robert;Deinsberger, Wolfgang;Martinez-Olivera, Ramon;Puschendorf, Wolfgang;Petereit, Werner;Rohde, Veit;Schmidt, Holger;Sehmisch, Stephan;Stuermer, Klaus Michael;Von Wild, Klaus;Gibbons, Henning	Neurorehabilitation Unit;Outcome Measures;Health;Satisfaction;Disability;Scale;Rehabilitation;Tbi;Symptomatology;Depression	Traumatic Brain Injury (Tbi);Symptomatology;Outcome Measures;Scale;Rehabilitation;Disability;Health;Satisfaction;Neurorehabilitation Unit;Depression	Plos One	Bergmannsheil Univ Hosp Bochum;Clin Ctr Bernburg;Clin Ctr Kassel;Univ Med Ctr Goettingen;Univ Bonn;Kvw Neurosci Consulting;Univ Med Ctr Hamburg Eppendorf;Westend Neurol Clin;Clin Ctr Fulda;Univ Stirling	German Validation Of Quality Of Life After Brain Injury (Qolibri) Assessment And Associated Factors	Scotland;Germany	Neurorehabilitation Unit;Outcome Measures;Health;Satisfaction;Disability;Scale;Rehabilitation;Tbi;Symptomatology;Depression	Von Steinbuchel, N;Real, Rgl;Sasse, N;Wilson, L;Otto, C;Mullins, R;Behr, R;Deinsberger, W;Martinez-Olivera, R;Puschendorf, W;Petereit, W;Rohde, V;Schmidt, H;Sehmisch, S;Sturmer, Km;Von Wild, K;Gibbons, H	Multidisciplinary Sciences	Science & Technology - Other Topics	12	the consequences of traumatic brain injury (tbi) for health-related quality of life (hrqol) are still poorly understood, and no tbi-specific instrument has hitherto been available. this paper describes in detail the psychometrics and validity of the german version of an internationally developed, self-rated hrqol tool after tbi-the qolibri (quality of life after brain injury). factors associated …
2021	Brown, Jessica;Ackley, Kristen;Knollman-Porter, Kelly;Brown, Jessica	Speech-Language Pathologists;Post-Concussion Symptoms;Shared Decision-Making;Quality-Of-Life;Postconcussional-Syndrome;Emergency-Department;Occupational-Therapy;Self-Awareness;Rehabilitation;Heterogeneity	Heterogeneity;Emergency Department;Occupational Therapy;Shared Decision-Making;Speech-Language Pathologists;Rehabilitation;Postconcussion Syndrome;Quality Of Life;Self-Awareness;Post-Concussion Symptoms	American Journal Of Speech-Language Pathology	Miami Univ;Univ Arizona	Collaborative Goal Setting: A Clinical Approach For Adults With Mild Traumatic Brain Injury	Usa	Speech-Language Pathologists;Post-Concussion Symptoms;Shared Decision-Making;Quality-Of-Life;Postconcussional-Syndrome;Emergency-Department;Occupational-Therapy;Self-Awareness;Rehabilitation;Heterogeneity	Brown, J;Ackley, K;Knollman-Porter, K;Brown, J	Audiology & Speech-Language Pathology;Linguistics;Rehabilitation	Audiology & Speech-Language Pathology;Linguistics;Rehabilitation	0	purpose: speech-language pathologists (slps) have many available procedural options when setting treatment goals. extant literature supports goal setting protocols that include and value the perspectives of the client; however, in practice, rehabilitation professionals may lean toward expert models of care when planning treatment. our purpose is to describe a newly developed approach for slps and…
2016	Turner-Stokes, Lynne;Williams, Heather;Bill, Alan;Bassett, Paul;Sephton, Keith	Uniform Data System;Traumatic Brain-Injury;Stroke Rehabilitation;Programs;Care;Dependency;Outcomes;Casemix;Score;Stay	Traumatic Brain Injury (Tbi);Uniform Data System;Outcome;Score;Stroke Rehabilitation;Care;Stay;Dependency;Casemix;Program	Bmj Open	Statsconsultancy Ltd;Kings Coll London;Northwick Pk Hosp & Clin Res Ctr	Cost-Efficiency Of Specialist Inpatient Rehabilitation For Working-Aged Adults With Complex Neurological Disabilities: A Multicentre Cohort Analysis Of A National Clinical Data Set	England	Uniform Data System;Traumatic Brain-Injury;Stroke Rehabilitation;Programs;Care;Dependency;Outcomes;Casemix;Score;Stay	Turner-Stokes, L;Williams, H;Bill, A;Bassett, P;Sephton, K	Medicine, General & Internal	General & Internal Medicine	38	objectives: to evaluate functional outcomes, care needs and cost-efficiency of specialist rehabilitation for a multicentre cohort of inpatients with complex neurological disability, comparing different diagnostic groups across 3 levels of dependency. design: a multicentre cohort analysis of prospectively collected clinical data from the uk rehabilitation outcomes collaborative (ukroc) national cl…
2013	Franceschini, Marco;Rampello, Anais;Agosti, Maurizio;Massucci, Maurizio;Bovolenta, Federica;Sale, Patrizio	Community Ambulation;Stroke Patients;Level Walking;Older-Adults;Gait;Rehabilitation;Population;Parameters;Mobility;Injury	Older Adults;Stroke Patients;Population;Injury;Mobility;Community Ambulation;Rehabilitation;Parameters;Gait;Level Walking	Plos One	Med Rehabil Nocsae Hosp Ausl Modena;Univ Hosp;Irccs San Raffale;Hosp Passignano	Walking Performance: Correlation Between Energy Cost Of Walking And Walking Participation. New Statistical Approach Concerning Outcome Measurement	Italy	Community Ambulation;Stroke Patients;Level Walking;Older-Adults;Gait;Rehabilitation;Population;Parameters;Mobility;Injury	Franceschini, M;Rampello, A;Agosti, M;Massucci, M;Bovolenta, F;Sale, P	Multidisciplinary Sciences	Science & Technology - Other Topics	42	walking ability, though important for quality of life and participation in social and economic activities, can be adversely affected by neurological disorders, such as spinal cord injury, stroke, multiple sclerosis or traumatic brain injury. the aim of this study is to evaluate if the energy cost of walking (cw), in a mixed group of chronic patients with neurological diseases almost 6 months afte…
2014	Alhilali, Lea M.;Yaeger, Karl;Collins, Michael;Fakhran, Saeed	Blast;Head;Rehabilitation;Impairment;Activation;Locomotion;Patterns;Recovery;Vertigo;Stance	Locomotion;Patterns;Stance;Head;Rehabilitation;Activation;Recovery;Blast;Vertigo;Impairment	Radiology	Univ Pittsburgh	Detection Of Central White Matter Injury Underlying Vestibulopathy After Mild Traumatic Brain Injury	Usa	Blast;Head;Rehabilitation;Impairment;Activation;Locomotion;Patterns;Recovery;Vertigo;Stance	Alhilali, Lm;Yaeger, K;Collins, M;Fakhran, S	Radiology, Nuclear Medicine & Medical Imaging	Radiology, Nuclear Medicine & Medical Imaging	53	purpose: to determine if central axonal injury underlies vestibulopathy and ocular convergence insufficiency after mild traumatic brain injury (tbi) by using tract-based spatial statistics (tbss) analysis of diffusion-tensor imaging (dti). materials and methods: the institutional review board approved this study, and the requirement to obtain informed consent was waived. diffusion-tensor images w…
2009	Nakase-Richardson, R.;Yablon, S. A.;Sherer, M.;Nick, T. G.;Evans, C. C.	Patients Own Name;Cognitive Test;Recovery;Orientation;Definition;Validation;Disorders;Delirium;Scale;Coma	Cognitive Test;Scale;Delirium;Orientation;Definition;Validation;Patients Own Name;Coma;Recovery;Disorders	Neurology	Univ Arkansas Med Sci;Methodist Rehabil Ctr;James A Haley Vamc;Tirr Mem Hermann & Baylor Coll Med;Univ Mississippi	Emergence From Minimally Conscious State Insights From Evaluation Of Posttraumatic Confusion	Usa	Patients Own Name;Cognitive Test;Recovery;Orientation;Definition;Validation;Disorders;Delirium;Scale;Coma	Nakase-Richardson, R;Yablon, Sa;Sherer, M;Nick, Tg;Evans, Cc	Clinical Neurology	Neurosciences & Neurology	46	background: guidelines for defining the minimally conscious state (mcs) specify behaviors that characterize emergence, including "reliable and consistent" functional communication (accurate yes/no responding). guidelines were developed by consensus because of lack of empirical data. objective: to evaluate the utility of the operational threshold for emergence from posttraumatic mcs, by determinin…
2002	Martin, Rcg;Spain, Da;Richardson, Jd	Rehabilitation	Rehabilitation	American Surgeon	Univ Louisville Hosp;Univ Louisville	Do Facial Fractures Protect The Brain Or Are They A Marker For Severe Head Injury?	Usa	Rehabilitation	Martin, Rcg;Spain, Da;Richardson, Jd	Surgery	Surgery	30	facial fractures (ff) have been suggested to protect the brain from severe injury. however, others have stated that facial fractures are a marker for increased risk of brain injury. the aim of this study is to evaluate the association between facial fractures, brain injury, and functional outcome. a retrospective review of our prospective trauma database was performed for blunt trauma patients du…
2021	Sokoliuk, Rodika;Degano, Giulio;Banellis, Leah;Melloni, Lucia;Hayton, Tom;Sturman, Steve;Veenith, Tonny;Yakoub, Kamal M.;Belli, Antonio;Noppeney, Uta;Cruse, Damian	False Discovery Rate;Mismatch Negativity;Evoked-Potentials;Disorders;Injury;Awareness;Consciousness;Diagnosis;Scale;N400	Diagnosis;Injury;Scale;False Discovery Rate;Disorders;Mismatch Negativity;Evoked Potentials;N400;Awareness	Annals Of Neurology	Radboud Univ Nijmegen;Natl Inst Hlth Res;Nyu;Max Planck Inst Empir Aesthet;Univ Birmingham	Covert Speech Comprehension Predicts Recovery From Acute Unresponsive States	Netherlands;England;Usa;Germany	False Discovery Rate;Mismatch Negativity;Evoked-Potentials;Disorders;Injury;Awareness;Consciousness;Diagnosis;Scale;N400	Sokoliuk, R;Degano, G;Banellis, L;Melloni, L;Hayton, T;Sturman, S;Veenith, T;Yakoub, Km;Belli, A;Noppeney, U;Cruse, D	Clinical Neurology;Neurosciences	Neurosciences & Neurology	18	objective: patients with traumatic brain injury who fail to obey commands after sedation-washout pose one of the most significant challenges for neurological prognostication. reducing prognostic uncertainty will lead to more appropriate care decisions and ensure provision of limited rehabilitation resources to those most likely to benefit. bedside markers of covert residual cognition, including s…
2002	Ownsworth, Tl;Mcfarland, K;Young, Rm	Traumatic Brain Injury;Head-Injury;Impaired Awareness;Rehabilitation;Anosognosia;Unawareness;Dysfunction;Disorder;Adults	Traumatic Brain Injury (Tbi);Unawareness;Dysfunction;Brain Injuries;Rehabilitation;Anosognosia;Disorder;Adults;Impaired Awareness	Brain Injury	Univ Queensland	The Investigation Of Factors Underlying Deficits In Self-Awareness And Self-Regulation	Australia	Traumatic Brain Injury;Head-Injury;Impaired Awareness;Rehabilitation;Anosognosia;Unawareness;Dysfunction;Disorder;Adults	Ownsworth, Tl;Mcfarland, K;Young, Rm	Neurosciences;Rehabilitation	Neurosciences & Neurology;Rehabilitation	78	primary objective: to examine a theoretical model which suggests that a contribution of both psychological and neuropsychological factors underlie deficits in self-awareness and self-regulation. research design: multivariate design including correlations and analysis of variance (anova). methods: sixty-one subjects with acquired brain injury (abi) were administered standardized measures of self-a…
2016	Turkstra, Lyn S.;Norman, Rocio;Whyte, John;Dijkers, Marcel P.;Hart, Tessa	Traumatic Brain-Injury;Treatment Taxonomy;Social-Skills;Rehabilitation Treatments;Therapy;Disorders;Children;Series;Trial	Traumatic Brain Injury (Tbi);Social-Skills;Treatment;Trial;Series;Rehabilitation Treatments;Disorders;Children;Treatment Taxonomy	American Journal Of Speech-Language Pathology	Moss Rehabil Res Inst;Icahn Sch Med Mt Sinai;Univ Wisconsin	Knowing What We'Re Doing: Why Specification Of Treatment Methods Is Critical For Evidence-Based Practice In Speech-Language Pathology	Usa	Traumatic Brain-Injury;Treatment Taxonomy;Social-Skills;Rehabilitation Treatments;Therapy;Disorders;Children;Series;Trial	Turkstra, Ls;Norman, R;Whyte, J;Dijkers, Mp;Hart, T	Audiology & Speech-Language Pathology;Linguistics;Rehabilitation	Audiology & Speech-Language Pathology;Linguistics;Rehabilitation	40	purpose: the purpose of this clinical focus article is to describe the conceptual framework of the multidisciplinary rehabilitation treatment taxonomy (rtt) and illustrate its potential use in speech-language pathology (slp) clinical practice and research. method: the method used was a critical discussion. results: current methods of defining and classifying slp and other rehabilitation intervent…
2002	Duff, Mc;Proctor, A;Haley, K	Head-Injury;Hospitalization;Concussion;Knowledge;Sequelae	Mild Traumatic Brain Injury;Sequelae;Brain Injuries;Knowledge;Hospitalization	Brain Injury	Univ N Carolina;Univ Illinois	Mild Traumatic Brain Injury (Mtbi): Assessment And Treatment Procedures Used By Speech-Language Pathologists (Slps)	Usa	Head-Injury;Hospitalization;Concussion;Knowledge;Sequelae	Duff, Mc;Proctor, A;Haley, K	Neurosciences;Rehabilitation	Neurosciences & Neurology;Rehabilitation	51	the purposes of this study were to identify how individuals with mtbi are assessed, to determine the referral process to and from speech-language pathologists (slps), to describe the frequency, structure, and nature of treatment, to identify how individuals with mtbi and their families are educated about the injury and counselled, and to assess current follow-up procedures. one-hundred and forty-…
2005	Davies, R;Mcmillan, Tm	Head-Injury;Postconcussive Symptoms;Follow-Up;Disability	Disability;Brain Injuries;Follow-Up;Post-Concussion Symptoms	Brain Injury	Univ Glasgow	Opinion About Post-Concussion Syndrome In Health Professionals	Scotland	Head-Injury;Postconcussive Symptoms;Follow-Up;Disability	Davies, R;Mcmillan, Tm	Neurosciences;Rehabilitation	Neurosciences & Neurology;Rehabilitation	11	objective: to compare opinion about post-concussion syndrome (pcs) in accident and emergency doctors, clinical neuropsychologists and neurosurgeons. method: a uk postal survey was sent to all accident and emergency doctors, neurosurgeons and clinical neuropsychologists listed by their professional bodies. predictions of symptom complaint were made from a vignette about minor traumatic brain injur…
1999	Ippolito, E;Formisano, R;Caterini, R;Farsetti, P;Penta, F	Missing field	Missing field	Clinical Orthopaedics And Related Research	Irccs Santa Lucia;Univ Roma Tor Vergata	Operative Treatment Of Heterotopic Hip Ossification In Patients With Coma After Brain Injury	Italy	Missing field	Ippolito, E;Formisano, R;Caterini, R;Farsetti, P;Penta, F	Orthopedics;Surgery	Orthopedics;Surgery	31	in 13 joints of 12 patients who sustained traumatic brain injury, heterotopic ossifications of the hip were surgically excised at an average of 15 months after the patients' recovery from coma. all of the patients were referred by neurologists of the postcoma unit who deemed surgery necessary to speed up the rehabilitation program of the patients, before surgery, three patients were able to ambul…
2003	Sohlberg, Mm;Avery, J;Kennedy, M;Ylvisaker, M;Coelho, C;Turkstra, L;Yorkston, K	Deficits;Rehabilitation;Remediation	Deficits;Remediation;Rehabilitation	Journal Of Medical Speech-Language Pathology	Coll St Rose;Univ Oregon;Case Western Reserve Univ;Univ Washington;Univ Connecticut;Univ Minnesota	Practice Guidelines For Direct Attention Training	Usa	Deficits;Rehabilitation;Remediation	Sohlberg, Mm;Avery, J;Kennedy, M;Ylvisaker, M;Coelho, C;Turkstra, L;Yorkston, K	Audiology & Speech-Language Pathology;Clinical Neurology	Audiology & Speech-Language Pathology;Neurosciences & Neurology	66	this article is part of a series of reports from a committee charged with developing evidence-based practice (ebp) guidelines for rehabilitation of cognitive-communication deficits following traumatic brain injury (tbi). we examine the literature for evidence of the effectiveness of direct attention training to treat attention impairments following tbi. evidence is gleaned from the outcomes of ni…
2020	Adans-Dester, Catherine;Hankov, Nicolas;O'Brien, Anne;Vergara-Diaz, Gloria;Black-Schaffer, Randie;Zafonte, Ross;Dy, Jennifer;Lee, Sunghoon I.;Bonato, Paolo	Fugl-Meyer Assessment;Traumatic Brain-Injury;Stroke Survivors;United-States;Reliability;Disability;Prevalence;Adults	Traumatic Brain Injury (Tbi);Prevalence;Fugl-Meyer Assessment;Adults;Disability;Reliability;Stroke Survivors;United-States	Npj Digital Medicine	Harvard Univ;Univ Massachusetts;Harvard Med Sch;Mgh Inst Hlth Profess;Northeastern Univ	Enabling Precision Rehabilitation Interventions Using Wearable Sensors And Machine Learning To Track Motor Recovery	Usa	Fugl-Meyer Assessment;Traumatic Brain-Injury;Stroke Survivors;United-States;Reliability;Disability;Prevalence;Adults	Adans-Dester, C;Hankov, N;O'Brien, A;Vergara-Diaz, G;Black-Schaffer, R;Zafonte, R;Dy, J;Lee, Si;Bonato, P	Health Care Sciences & Services;Medical Informatics	Health Care Sciences & Services;Medical Informatics	13	the need to develop patient-specific interventions is apparent when one considers that clinical studies often report satisfactory motor gains only in a portion of participants. this observation provides the foundation for "precision rehabilitation". tracking and predicting outcomes defining the recovery trajectory is key in this context. data collected using wearable sensors provide clinicians wi…
2006	Kim, Yh;Ko, Mh;Na, Sy;Park, Sh;Kim, Kw	Working-Memory;Attention;Depression;Adult	Adults;Attention;Depression;Working Memory	Clinical Rehabilitation	Chonbuk Natl Univ;Sungkyunkwan Univ	Effects Of Single-Dose Methylphenidate On Cognitive Performance In Patients With Traumatic Brain Injury: A Double-Blind Placebo-Controlled Study	South Korea	Working-Memory;Attention;Depression;Adult	Kim, Yh;Ko, Mh;Na, Sy;Park, Sh;Kim, Kw	Rehabilitation	Rehabilitation	64	objectives: to determine the effect of a single dose of methylphenidate on the cognitive performance of patients with traumatic brain injury (tbi), and particularly on working memory and visuospatial attention. design: a double-blind placebo-controlled study. the subjects were randomly divided into an experimental group taking methylphenidate and a control group taking a placebo. setting: the dep…
1998	Keith, Ms;Stanislav, Sw;Wesnes, Ka	Mini-Mental-State;Validation	Mini-Mental-State;Validation	Brain Injury	Cognit Drug Res;Florida A&M Univ;Univ Texas;Brown Sch Rehabil Ctr	Validity Of A Cognitive Computerized Assessment System In Brain-Injured Patients	England;Usa	Mini-Mental-State;Validation	Keith, Ms;Stanislav, Sw;Wesnes, Ka	Neurosciences;Rehabilitation	Neurosciences & Neurology;Rehabilitation	32	the primary objective of the study was to investigate the criterion validity of the cognitive drug research (cdr) computerized system in assessing cognitive functioning among persons with brain injury or other organic illness. understanding the cognitive effects of pharmacotherapy is important in improving long-term rehabilitation outcomes in persons with organic disorders. the cdr system evaluat…
2015	Lukow, Herman R.;Godwin, Emilie E.;Marwitz, Jennifer H.;Mills, Ana;Hsu, Nancy H.;Kreutzer, Jeffrey S.	Connor-Davidson Resilience;Emotional Adjustment;Positive Emotions;Self-Awareness;Rehabilitation;Intervention;Depression;Stress;Skills;Scale	Self-Awareness;Scale;Stress;Rehabilitation;Intervention;Skills;Depression;Emotion Regulation;Connor-Davidson Resilience;Positive Emotions	Journal Of Head Trauma Rehabilitation	Virginia Commonwealth Univ	Relationship Between Resilience, Adjustment, And Psychological Functioning After Traumatic Brain Injury: A Preliminary Report	Usa	Connor-Davidson Resilience;Emotional Adjustment;Positive Emotions;Self-Awareness;Rehabilitation;Intervention;Depression;Stress;Skills;Scale	Lukow, Hr;Godwin, Ee;Marwitz, Jh;Mills, A;Hsu, Nh;Kreutzer, Js	Clinical Neurology;Rehabilitation	Neurosciences & Neurology;Rehabilitation	42	objective: to examine the relationship between resilience, psychological distress, adjustment, and community participation after traumatic brain injury (tbi). setting: large university health system. participants: adult survivors of mild to severe tbi (n = 96). design: descriptive, preliminary. main measures: the connor-davidson resilience scale (10-item version) was used to assess resilience, th…
1997	Johnstone, B;Slaughter, J;Schopp, L;Mcallister, Ja;Schwake, C;Luebbering, A	Traumatic Brain Injury;Cognitive Decline;Normative Data	Traumatic Brain Injury (Tbi);Cognitive Decline;Normative Data	Archives Of Clinical Neuropsychology	Univ Missouri	Determining Neuropsychological Impairment Using Estimates Of Premorbid Intelligence: Comparing Methods Based On Level Of Education Versus Reading Scores	Usa	Traumatic Brain Injury;Cognitive Decline;Normative Data	Johnstone, B;Slaughter, J;Schopp, L;Mcallister, Ja;Schwake, C;Luebbering, A	Psychology, Clinical;Psychology	Psychology	10	when inferring brain dysfunction, test scores are typically compared to normative data based on estimates of premorbid intelligence (e.g., by educational level or reading scores). however; these methods are likely to lead to differing results, with important diagnostic and forensic implications. the current study compared estimates of impairment (reported in z-scores) based on educational level v…
2003	Hillary, Fg;Schultheis, Mt;Challis, Bh;Millis, Sr;Carnevale, Gj;Galshi, T;Deluca, J	Traumatic Brain-Injury;Deficits;Recall;Performance;Retrieval;Scale	Traumatic Brain Injury (Tbi);Recall;Deficits;Scale;Retrieval;Performance	Journal Of Clinical And Experimental Neuropsychology	Johnson & Johnson Pharmaceut Res & Dev Llc;Kessler Med Rehabil Res & Educ Corp;Univ Med & Dent New Jersey;Kessler Inst Rehabil	Spacing Of Repetitions Improves Learning And Memory After Moderate And Severe Tbi	Usa	Traumatic Brain-Injury;Deficits;Recall;Performance;Retrieval;Scale	Hillary, Fg;Schultheis, Mt;Challis, Bh;Millis, Sr;Carnevale, Gj;Galshi, T;Deluca, J	Psychology, Clinical;Clinical Neurology;Psychology	Psychology;Neurosciences & Neurology	31	extensive research has determined that new learning in healthy individuals is significantly improved when trials are distributed over time (spaced presentation) compared to consecutive learning trials (massed presentation). this phenomenon known as the "spacing effect" (se) has been shown to enhance verbal and nonverbal learning in healthy adults of different ages and in different memory paradigm…
2019	Babakhanyan, Ida;Carlozzi, Noelle E.;Mckenna, Benjamin S.;Casaletto, Kaitlin B.;Heinemann, Allen W.;Heaton, Robert K.	Nih Toolbox;Environmental-Factors;Social Support;Life Satisfaction;Cognition Battery;Negative Affect;Depression;Individuals;Anxiety;Participation	Social Support;Anxiety;Life Satisfaction;Participation;Environmental Factors;Negative Affect;Cognition Battery;Depression;Individuals;Nih Toolbox	Archives Of Physical Medicine And Rehabilitation	Univ Calif San Francisco;Northwestern Univ;Def & Vet Brain Injury Ctr;Univ Calif San Diego;Univ Michigan	National Institutes Of Health Toolbox Emotion Battery: Application Of Summary Scores To Adults With Spinal Cord Injury, Traumatic Brain Injury, And Stroke	Usa	Nih Toolbox;Environmental-Factors;Social Support;Life Satisfaction;Cognition Battery;Negative Affect;Depression;Individuals;Anxiety;Participation	Babakhanyan, I;Carlozzi, Ne;Mckenna, Bs;Casaletto, Kb;Heinemann, Aw;Heaton, Rk	Rehabilitation;Sport Sciences	Rehabilitation;Sport Sciences	3	objective: to examine the validity of factor analytically based summary scores that were developed using the national institutes of health toolbox emotion battery (nihtb-eb); (ie, psychological well-being, social satisfaction, negative affect) normative sample in individuals with neurologic conditions. design: cross-sectional, observational cohort. setting: community. participants: a total of 103…
2006	Holavanahalli, Radha K.;Lezotte, Dennis C.;Hayes, Michael P.;Minhajuddin, Abu;Fauerbach, James A.;Engrav, Loren H.;Helm, Phala A.;Kowalske, Karen J.	Traumatic Brain-Injury;Substance-Abusers;Attrition;Cohort;Intervention;Prevention;Rates;Older;Bias	Traumatic Brain Injury (Tbi);Prevention;Intervention;Rates;Attrition;Substance-Abusers;Cohort;Bias;Older	Journal Of Burn Care & Research	Johns Hopkins Univ;Univ Washington;Univ Texas;Univ Colorado	Profile Of Patients Lost To Follow-Up In The Burn Injury Rehabilitation Model Systems' Longitudinal Database	Usa	Traumatic Brain-Injury;Substance-Abusers;Attrition;Cohort;Intervention;Prevention;Rates;Older;Bias	Holavanahalli, Rk;Lezotte, Dc;Hayes, Mp;Minhajuddin, A;Fauerbach, Ja;Engrav, Lh;Helm, Pa;Kowalske, Kj	Critical Care Medicine;Dermatology;Surgery	General & Internal Medicine;Dermatology;Surgery	40	we sought to identify whether patterns exist in the burn injury rehabilitation model systems' database among participants lost to follow-up at 6, 12, or 24 months after injury and to define characteristics that reliably discriminate between persons who are lost to follow-up and those who are not. all participants met the american burn association criteria for major burn injury, were 18 years of a…
2007	Fins, Joseph J.;Schiff, Nicholas D.;Foley, Kathleen M.	Persistent Vegetative State;Traumatic Brain-Injury;Schiavo,Terri;Rehabilitation;Disorders;Schiavo,Theresa;Reimbursement;Diagnosis	Traumatic Brain Injury (Tbi);Diagnosis;Rehabilitation;Schiavo,Theresa;Persistent Vegetative State;Disorders;Reimbursement;Schiavo,Terri	Neurology	Mem Sloan Kettering Canc Ctr;Cornell Univ	Late Recovery From The Minimally Conscious State - Ethical And Policy Implications	Usa	Persistent Vegetative State;Traumatic Brain-Injury;Schiavo,Terri;Rehabilitation;Disorders;Schiavo,Theresa;Reimbursement;Diagnosis	Fins, Jj;Schiff, Nd;Foley, Km	Clinical Neurology	Neurosciences & Neurology	56	we consider the ethical and public policy implications of late recovery from the minimally conscious state in light of an institute of medicine exploratory meeting convened to discuss current knowledge about disorders of consciousness as well as a recently published study demonstrating axonal regrowth in a patient two decades after traumatic injury. participants at the meeting (which included the…
2020	Hoffman, Jeanne M.;Lucas, Sylvia;Dikmen, Sureyya;Temkin, Nancy	Chronic Posttraumatic Headaches;Us Soldiers;Depression;Prevalence;Veterans;Outcomes;Rates;Classification;Moderate;Cohort	Prevalence;Outcome;Chronic Posttraumatic Headaches;Moderate;Veterans;Rates;Classification;Depression;Cohort;Us Soldiers	Pm&R	Univ Washington	Clinical Perspectives On Headache After Traumatic Brain Injury	Usa	Chronic Posttraumatic Headaches;Us Soldiers;Depression;Prevalence;Veterans;Outcomes;Rates;Classification;Moderate;Cohort	Hoffman, Jm;Lucas, S;Dikmen, S;Temkin, N	Rehabilitation;Sport Sciences	Rehabilitation;Sport Sciences	5	background headache after traumatic brain injury (tbi) is frequent and persistent over the first year after injury. providers may need to focus on different symptom presentations depending on their patient's tbi severity. objective we evaluated headache symptoms in patients with moderate-to-severe tbi compared to patients with mild tbi and examined our data from two perspectives: (1) from provide…
2020	Irgens, Ingebjorg;Hoff, Jana M.;Jelnes, Rolf;Alexander, Marcalee;Stanghelle, Johan K.;Thoresen, Magne;Rekand, Tiina	Risk-Factors;Ulcers;Predictors	Ulcers;Risk-Factors;Predictors	Spinal Cord	Harvard Sch Med;Sunnaas Rehabil Hosp;Hosp Snderjylland;Univ Alabama Birmingham;Haukeland Hosp;Telerehabil Int Birmingham;Vid Specialized Univ;Univ Oslo;Univ Gothenburg	Spinal Cord Injury And Development Of Pressure Injury During Acute Rehabilitation In Norway: A National Retrospective Cross-Sectional Study	Sweden;Norway;Usa;Denmark	Risk-Factors;Ulcers;Predictors	Irgens, I;Hoff, Jm;Jelnes, R;Alexander, M;Stanghelle, Jk;Thoresen, M;Rekand, T	Clinical Neurology;Rehabilitation	Neurosciences & Neurology;Rehabilitation	2	study design a national, retrospective, cross-sectional study. objectives to analyze the prevalence of pressure injury (pi), and characteristics associated with pi development in the hospitalized population of persons with a newly acquired spinal cord injury (sci) between 2004 and 2014. setting all three specialized spinal cord units in norway. methods demographic data related to prevalence and p…
2004	Kuipers, P;Kendall, M;Fleming, J;Tate, R	Traumatic Brain-Injury;Rehabilitation;Outcomes;Relatives;Validity;Needs	Traumatic Brain Injury (Tbi);Outcome;Relatives;Rehabilitation;Validity;Needs	Brain Injury	Princess Alexandra Hosp;Royal Rehabil Ctr Sydney;Univ Sydney;Univ Queensland	Comparison Of The Sydney Psychosocial Reintegration Scale (Sprs) With The Community Integration Questionnaire (Ciq): Psychometric Properties	Australia	Traumatic Brain-Injury;Rehabilitation;Outcomes;Relatives;Validity;Needs	Kuipers, P;Kendall, M;Fleming, J;Tate, R	Neurosciences;Rehabilitation	Neurosciences & Neurology;Rehabilitation	33	primary objective: this study compared the psychometric properties of two community integration measures used with people with acquired brain injury (abi) in the community. research design: questionnaires were mailed-out to people with abi and nominated proxies. methods and procedures: responses were obtained from 96 people with abi and 121 proxies on the community integration questionnaire (ciq)…
2017	Esquenazi, Alberto;Lee, Stella;Wikoff, Amanda;Packel, Andrew;Toczylowski, Theresa;Feeley, John	Impairment;Gait;Rehabilitation	Rehabilitation;Impairment;Gait	Pm&R	Mossrehab Gait & Mot Anal Lab	A Comparison Of Locomotor Therapy Interventions: Partial-Body Weight - Supported Treadmill, Lokomat, And G-Eo Training In People With Traumatic Brain Injury	Usa	Impairment;Gait;Rehabilitation	Esquenazi, A;Lee, S;Wikoff, A;Packel, A;Toczylowski, T;Feeley, J	Rehabilitation;Sport Sciences	Rehabilitation;Sport Sciences	33	background: literature in the application of gait training techniques in persons with traumatic brain injury (tbi) is limited. current techniques require multiple staff and are physically demanding. the use of a robotic locomotor training may provide improved training capacity for this population. objective: to examine the impact of 3 different modes of locomotor therapy on gait velocity and spat…
2004	Marshall, Rc;Karow, Cm;Morelli, Ca;Iden, Kk;Dixon, J;Cranfill, Tb	Frontal-Lobe Damage;Questioning Strategies;Deficits;Children	Deficits;Frontal-Lobe Damage;Questioning Strategies;Children	Aphasiology	Univ Florida;Univ Rhode Isl;Massachusetts Hosp Sick Children;Univ Kentucky;Vet Adm Med Ctr	Effects Of Interactive Strategy Modelling Training On Problem-Solving By Persons With Traumatic Brain Injury	Usa	Frontal-Lobe Damage;Questioning Strategies;Deficits;Children	Marshall, Rc;Karow, Cm;Morelli, Ca;Iden, Kk;Dixon, J;Cranfill, Tb	Audiology & Speech-Language Pathology;Linguistics;Clinical Neurology;Rehabilitation	Audiology & Speech-Language Pathology;Linguistics;Neurosciences & Neurology;Rehabilitation	12	background : problem-solving skills may be affected by traumatic brain injury (tbi). because the ability to solve problems is integral to the social, educational, and vocational reintegration of persons who have sustained a tbi, interventions to improve this executive function have become an important part of rehabilitation. aims : this phase i study examined the effects of a behavioural interven…
2014	Levack, William M. M.;Boland, Pauline;Taylor, William J.;Siegert, Richard J.;Kayes, Nicola M.;Fadyl, Joanna K.;Mcpherson, Kathryn M.	Posttraumatic Growth;Young-People;Head-Injury;Rehabilitation;Adjustment;Disability;Adults	Post-Traumatic Growth;Brain Injuries;Adjustment;Rehabilitation;Disability;Young-People;Adults	Bmj Open	Univ Otago;Aut Univ	Establishing A Person-Centred Framework Of Self-Identity After Traumatic Brain Injury: A Grounded Theory Study To Inform Measure Development	New Zealand	Posttraumatic Growth;Young-People;Head-Injury;Rehabilitation;Adjustment;Disability;Adults	Levack, Wmm;Boland, P;Taylor, Wj;Siegert, Rj;Kayes, Nm;Fadyl, Jk;Mcpherson, Km	Medicine, General & Internal	General & Internal Medicine	28	objective: to develop a theoretically sound, client-derived framework to underpin development of a measure reflecting the impact of traumatic brain injury (tbi) on a person's self-identity. design: grounded theory, based on transcription of audio recordings from focus group meetings with people who have experienced tbi, analysed with constant comparative methods. setting: 8 different urban and ru…
2019	Roberts, Caroline M.;Spitz, Gershon;Mundy, Matthew;Ponsford, Jennie L.	Medial Temporal-Lobe;Episodic Memory;Amnesia;Consolidation;Hippocampal;Retrieval;Construction;Duration;Deficits;Network	Amnesia;Consolidation;Construction;Duration;Hippocampus;Deficits;Retrieval;Episodic Memory;Medial Temporal-Lobe;Network	Journal Of Neuropsychiatry And Clinical Neurosciences	Monash Univ;Monash Epworth Rehabil Res Ctr;Epworth Healthcare	Retrograde Autobiographical Memory From Pta Emergence To Six-Month Follow-Up In Moderate To Severe Traumatic Brain Injury	Australia	Medial Temporal-Lobe;Episodic Memory;Amnesia;Consolidation;Hippocampal;Retrieval;Construction;Duration;Deficits;Network	Roberts, Cm;Spitz, G;Mundy, M;Ponsford, Jl	Clinical Neurology;Neurosciences;Psychiatry	Neurosciences & Neurology;Psychiatry	1	objective: the overwhelming focus of research on memory following traumatic brain injury (tbi) has been on anterograde amnesia, and very little attention has been paid to retrograde amnesia. there is evidence to suggest that retrograde autobiographical memory deficits exist after severe tbi, although there have been no prospective studies of autobiographical memory in a representative sample of m…
[truncated: 5,179 more rows]
